# Supplementary material for: Genome-wide identification and analysis of long non-coding RNAs involved in fatty acid biosynthesis in young soybean pods
Source: Sci Rep. 2021 Apr 7;11:7603. doi: 10.1038/s41598-021-87048-7 (PMC8027399; doi:10.1038/s41598-021-87048-7)
Supplement: Supplementary file 1 — Supplementary Information [file 41598_2021_87048_MOESM1_ESM.xlsx]

## Sheet: Title page
Title:	Genome-wide Identification and Analysis of Long non-coding RNAs Involved in Fatty acid Biosynthesis in Young Soybean pods
Author names and affiliations:	Bohan Ma1, Aijing Zhang1, Qiuzhu Zhao1, Zeyuan Li1, Abraham Lamboro2, Haobo He1, Yue Li1, Suqi Jiao1
	Shuyan Guan1, Siyan Liu1, Dan Yao 1,* (The first corresponding author), Jun Zhang 2,* (The second corresponding author)
Bohan Ma1, College of Life Sciences, Jilin Agricultural University, Changchun 130118, China, jlaumabohan1996@163.com (B.M.)
Aijing Zhang1, College of Life Sciences, Jilin Agricultural University, Changchun 130118, China, 15526879790@163.com (A.Z.)
Qiuzhu Zhao1, College of Life Sciences, Jilin Agricultural University, Changchun 130118, China, 15543662482@163.com (Q.Z.)
Zeyuan Li1, College of Life Sciences, Jilin Agricultural University, Changchun 130118, China, li15754366863@163.com (Z.L.)
Abraham Lamboro2 College of Agronomy, Jilin Agricultural University, Jilin, Changchun 130118, China, abraham.lire8@gmail.com (A.L.)
Haobo He1, College of Life Sciences, Jilin Agricultural University, Changchun 130118, China, wryukkx@163.com (H.H.)
Yue Li1, College of Life Sciences, Jilin Agricultural University, Changchun 130118, China, wm_lyxixi@163.com (Y.L.)
Suqi Jiao1, College of Life Sciences, Jilin Agricultural University, Changchun 130118, China, asu0106@163.com (S.J.)
Shuyan Guan1, College of Life Sciences, Jilin Agricultural University, Changchun 130118, China, m18404319202_1@126.com (G.S.)
Siyan Liu1, College of Life Sciences, Jilin Agricultural University, Changchun 130118, China, siyan_2001@163.com (L.S.)
* Correspondence:
Dan Yao 1,* (The first corresponding author), College of Life Sciences, Jilin Agricultural University, Changchun 130118, China, dyao@jlau.edu.cn (D.Y.)
Jun Zhang 2,* (The second corresponding author), College of Agronomy, Jilin Agricultural University, Jilin, Changchun 130118, China, jlauz2003@126.com (J.Z.)

## Sheet: Table S1
Table S1. Mean sample quality
Sample	Raw Data		Valid Data		Valid Ratio	Q20%	Q30%	GC content%
	Read	Base	Read	Base
MT_4	103442946	15.52G	93917512	14.09G	90.79	99.98	97.48	43
MT_5	99876300	14.98G	90954426	13.64G	91.07	99.98	97.55	43.5
MT_6	103715618	15.56G	95815358	14.37G	92.38	99.98	97.45	43
MT_7	93856066	14.08G	90574334	13.59G	96.5	99.97	97.39	43
MT_8	103194330	15.48G	96093064	14.41G	93.12	99.97	97.79	43.5
MT_9	102994906	15.45G	93858374	14.08G	91.13	99.98	97.89	43.5
JN_4	96294436	14.44G	93336888	14.00G	96.93	99.83	97.75	42
JN_5	91582002	13.74G	88873042	13.33G	97.04	99.91	98.12	43
JN_6	82088298	12.31G	79620812	11.94G	96.99	99.9	97.91	43
JN_7	86095810	12.91G	83544996	12.53G	97.04	99.87	97.62	44
JN_8	80378668	12.06G	77751232	11.66G	96.73	99.9	97.93	42.5
JN_9	96583788	14.49G	93868346	14.08G	97.19	99.91	97.96	42.5

## Sheet: Table S2
Table S2. Statistical data of the RNA-Seq reads for four samples
Summary	MT_40			MT_30			JN_40			JN_30
	MT_4	MT_5	MT_6	MT_7	MT_8	MT_9	JN_4	JN_5	JN_6	JN_7	JN_8	JN_9
Raw Reads	103442946	99876300	103715618	93856066	103194330	102994906	96294436	91582002	82088298	86095810	80378668	96583788
Valid Reads	93917512	90954426	95815358	90574334	96093064	93858374	93336888	88873042	79620812	83544996	77751232	93868346
Valid Reads Rate (%)	90.79	91.07	92.38	96.5	93.12	91.13	96.93	97.04	96.99	97.04	96.73	97.19
mRNAs	51779	52224	52926	52507	53733	53601	52105	52070	51551	54012	52085	49641
Exp transcript	108689	108553	109899	109526	111072	110071	108190	108426	108126	111344	108383	104173

## Sheet: Table S3
Table S3.All lncRNAs in soybean
t_id	class_code	Known/Novel	CPC_Score	CNCI_Score	chr	strand	start	end	t_name	num_exons	length	gene_id	gene_name	cov.MT_4	FPKM.MT_4	cov.MT_5	FPKM.MT_5	cov.MT_6	FPKM.MT_6	cov.MT_7	FPKM.MT_7	cov.MT_8	FPKM.MT_8	cov.MT_9	FPKM.MT_9	cov.JN_4	FPKM.JN_4	cov.JN_5	FPKM.JN_5	cov.JN_6	FPKM.JN_6	cov.JN_7	FPKM.JN_7	cov.JN_8	FPKM.JN_8	cov.JN_9	FPKM.JN_9
53	u	novel	0.0660847	-0.126976	chr1	-	69681	69942	MSTRG.1.1	1	262	MSTRG.1	.	65.5076	5.64197	64.5649	5.97241	43.2901	3.72717	72.3435	6.48157	92.6641	7.9796	82.8359	7.39679	42.0458	3.42307	40.3397	3.43503	61.0611	5.79242	86.3244	7.95682	61.7519	6.14546	65.3321	5.35058
73	i	novel	0.00838866	-0.0004096	chr1	.	156194	156529	MSTRG.10.1	1	336	MSTRG.10	LOC100779643	12.256	1.05557	18.8393	1.74268	18.2768	1.57359	24.2857	2.17586	24.8958	2.14386	27.3929	2.44603	21.0595	1.71451	22.0655	1.87893	21.244	2.01527	19.9673	1.84045	17.7173	1.7632	33.5179	2.74505
2645	u	novel	0.0338117	-0.049152	chr1	.	35026822	35027069	MSTRG.1000.1	1	248	MSTRG.1000	.	0.995968	0.08578	0.350806	0.03245	0.689516	0.059366	2.20161	0.197252	0.741935	0.06389	2.27419	0.203073	0	0	0	0	0.415323	0.039399	0	0	0.237903	0.023676	0	0
26178	u	novel	0.0160881	-0.0004096	chr13	.	2757762	2758024	MSTRG.10001.1	1	263	MSTRG.10001	.	0.307985	0.026526	0.836502	0.077378	0.95057	0.081842	0	0	0	0	0	0	0	0	0	0	1.25095	0.118669	0	0	0.703422	0.070003	1.14068	0.09342
26176	u	novel	0.00551022	-0.069632	chr13	.	2753080	2754320	MSTRG.10005.1	1	1241	MSTRG.10005	.	0.473811	0.040808	0.319097	0.029517	0.681708	0.058693	2.75343	0.246691	1.52861	0.131633	0.398066	0.035545	2.21998	0.180735	0.459307	0.039111	2.00242	0.189955	1.32877	0.122477	3.6382	0.362068	1.48912	0.121956
26177	u	novel	0.191603	-0.0421888	chr13	.	2755161	2755920	MSTRG.10006.1	1	760	MSTRG.10006	.	0.371053	0.031958	0.542105	0.050146	0.371053	0.031947	0	0	0.147368	0.01269	0	0	0	0	1.57368	0.134003	0.394737	0.037446	0.536842	0.049483	0.375	0.037319	0.365789	0.029957
26181	i	novel	0.0379035	-0.04096	chr13	.	2781201	2782179	MSTRG.10008.1	1	979	MSTRG.10008	LOC100802797	7.619	0.656201	7.21859	0.667737	8.35036	0.718946	11.2462	1.00759	11.382	0.980141	11.6374	1.03915	6.75179	0.549682	7.40552	0.630599	7.36057	0.698244	7.85393	0.723924	5.74668	0.571901	30.1103	2.46598
26192	u	novel	0.0153169	-0.199475	chr13	.	3063304	3063562	MSTRG.10013.1	1	259	MSTRG.10013	.	0.818533	0.070498	3.10039	0.286793	1.88031	0.16189	7.05792	0.632349	4.53668	0.390668	4.3861	0.391655	3.55212	0.289188	0.980695	0.083509	2.14286	0.203277	0.918919	0.0847	0	0	0	0
26200	j	novel	0.143488	-0.086016	chr13	-	3068468	3074206	MSTRG.10017.5	2	4778	MSTRG.10017	LOC102667407	0.978007	0.084233	5.849	0.541047	0	0	14.8058	1.32652	6.69899	0.576871	6.44211	0.575245	0	0	6.16599	0.52505	3.24415	0.307749	4.46156	0.411237	4.25672	0.423622	0	0
26201	j	novel	0.162665	-0.086016	chr13	-	3069384	3074206	MSTRG.10017.6	2	4467	MSTRG.10017	LOC102667407	2.59914	0.223856	2.77549	0.25674	0	0	8.44138	0.756299	10.71	0.922272	7.89368	0.704863	7.50267	0.610813	4.21961	0.359311	9.4334	0.894878	7.94016	0.731872	1.91359	0.190438	0	0
26211	u	novel	0.0242998	-0.10281	chr13	.	3126396	3126671	MSTRG.10018.1	1	276	MSTRG.10018	.	0	0	1.02174	0.094513	1.40505	0.120972	2.53986	0.227557	1.26015	0.108515	3.06522	0.273707	0	0	0	0	0	0	0	0	0	0	0	0
26212	u	novel	0.0186794	-0.12329	chr13	.	3219833	3220121	MSTRG.10019.1	1	289	MSTRG.10019	.	0.975779	0.084041	2.31488	0.214132	3.3218	0.285999	7.3045	0.654441	7.24913	0.624246	11.0069	0.982857	7.78201	0.633555	16.7024	1.42225	2.50519	0.237649	19.9619	1.83996	11.3183	1.12638	8.2872	0.678706
2646	u	novel	0.0312302	-0.0733184	chr1	.	35052806	35053127	MSTRG.1002.1	1	322	MSTRG.1002	.	0.807453	0.069543	2.38509	0.220627	2.15217	0.185297	3.23913	0.290208	2.98447	0.257002	3.29814	0.294505	0	0	0	0	0	0	3.61801	0.333485	2.92857	0.291447	0.84472	0.069181
26213	u	novel	0.00970601	-0.172032	chr13	.	3276728	3277020	MSTRG.10020.1	1	293	MSTRG.10020	.	0.87372	0.075251	0	0	0.918089	0.079045	0	0	2.30034	0.19809	2.85324	0.254779	0	0	2.90102	0.24703	0	0	2.04778	0.188751	1.02389	0.101896	0	0
26214	u	novel	0.154323	-0.0110592	chr13	.	3352763	3353029	MSTRG.10021.1	1	267	MSTRG.10021	.	0	0	0	0	0	0	0	0	17.4539	1.50301	0	0	0	0	0	0	0	0	0	0	0	0	1.60799	0.131691
26215	u	novel	0.0139133	-0.28631	chr13	.	3354592	3354860	MSTRG.10022.1	1	269	MSTRG.10022	.	1.41884	0.1222	1.01487	0.093878	0.405204	0.034887	1.95911	0.175525	15.8897	1.36831	1.73606	0.155021	0	0	3.67844	0.313228	0.847584	0.080404	2.23792	0.206277	0.468401	0.046615	0.479554	0.039275
26203	u	novel	0.129453	-0.0577536	chr13	+	3075300	3078158	MSTRG.10023.1	2	308	MSTRG.10023	.	0	0	0	0	0	0	0	0	0	0	0	0	0	0	0	0	0	0	0	0	0	0	0	0
26204	o	novel	0.104883	-0.0417792	chr13	+	3081133	3096386	MSTRG.10025.1	2	362	MSTRG.10025	LOC106795707	1.5	0.12919	2.20442	0.203914	4.54144	0.391007	3.40608	0.305165	12.7914	1.10151	11.2086	1.00086	6.51197	0.530158	13.0506	1.1113	2.33171	0.221192	23.7666	2.19065	4.20906	0.41888	4.09945	0.335737
26208	o	novel	0.0958236	-0.0135168	chr13	+	3093457	3100578	MSTRG.10026.2	2	297	MSTRG.10026	LOC106795707	0	0	0	0	0	0	0	0	0	0	0	0	0	0	0	0	0	0	0	0	0	0	0	0
26207	x	novel	0.167508	-0.210944	chr13	+	3092828	3093040	MSTRG.10028.1	1	213	MSTRG.10028	LOC106795706	0	0	0	0	0	0	0	0	0	0	0	0	0	0	0	0	0	0	0	0	0	0	0	0
26210	x	novel	0.111271	-0.0319488	chr13	+	3111120	3119409	MSTRG.10030.1	2	664	MSTRG.10030	LOC106795705	2.1704	0.18693	3.16742	0.292994	0	0	6.29041	0.563585	8.21958	0.707813	8.61471	0.769246	4.38402	0.356915	1.22513	0.104323	3.57388	0.339028	18.2899	1.68585	6.29122	0.626093	3.978	0.325791
26217	u	novel	0.169363	-0.0110592	chr13	.	3374306	3374583	MSTRG.10031.1	1	278	MSTRG.10031	.	0.989029	0.085182	2.15558	0.199396	3.02878	0.26077	2.43453	0.21812	9.01061	0.775932	6.47428	0.578118	5.06115	0.412042	17.8705	1.52172	6.54625	0.620995	13.6295	1.25628	10.3147	1.02651	3.15468	0.258362
26219	u	novel	0.155427	-0.14295	chr13	.	3429066	3429270	MSTRG.10033.1	1	205	MSTRG.10033	.	0	0	0	0	0	0	0	0	0.541463	0.046627	0	0	0	0	0	0	0	0	0	0	0	0	0	0
26222	u	novel	0.0691593	-0.045056	chr13	.	3811085	3811349	MSTRG.10035.1	1	265	MSTRG.10035	.	0.520755	0.044851	0.524528	0.04852	2.65283	0.228402	1.97736	0.17716	2.58868	0.222919	4.21887	0.376722	6.16981	0.502301	11.283	0.960778	8.44528	0.801143	25.2264	2.3252	1.67925	0.167116	2.23774	0.183267
26221	u	novel	0.180904	-0.0458752	chr13	-	3808394	3808595	MSTRG.10036.1	1	202	MSTRG.10036	.	0	0	0	0	0	0	4.18812	0.375232	0	0	1.39604	0.124659	0	0	1.48515	0.126464	0	0	0	0	0	0	0	0
26223	u	novel	0.0428946	-0.028672	chr13	.	3839584	3839918	MSTRG.10037.1	1	335	MSTRG.10037	.	8.95522	0.771286	7.98806	0.738915	3.62687	0.312264	19.4776	1.74508	40.2925	3.46972	1.9791	0.176723	12.3254	1.00344	24.6627	2.10009	4.42687	0.419945	15.2716	1.40764	9.11343	0.906955	12.6358	1.03485
26224	u	novel	0.0368562	-0.004096	chr13	.	3887471	3887766	MSTRG.10038.1	1	296	MSTRG.10038	.	0	0	0	0	0	0	0	0	3.77843	0.325373	0	0	0	0	0	0	0	0	7.23592	0.66696	0	0	0	0
26227	u	novel	0.0386636	-0.004096	chr13	+	3916920	3924828	MSTRG.10040.1	2	303	MSTRG.10040	.	0	0	0	0	0	0	0	0	4.75495	0.409464	2.36964	0.211596	0	0	0.908141	0.077331	0.990099	0.093924	4.31683	0.397897	2.29373	0.228268	0	0
26229	u	novel	0.0689116	-0.0200704	chr13	.	3939679	3940171	MSTRG.10041.1	1	493	MSTRG.10041	.	8.3712	0.720986	10.5889	0.979499	10.6694	0.918607	18.3824	1.64695	34.6826	2.98662	29.0727	2.59603	12.1116	0.986036	17.2576	1.46953	18.7302	1.7768	46.3722	4.27429	13.3266	1.32624	5.29615	0.433745
26228	u	novel	0.0298598	-0.0380928	chr13	+	3932110	3932438	MSTRG.10042.1	1	329	MSTRG.10042	.	0	0	0	0	0	0	0	0	23.5659	2.02933	12.696	1.13369	0	0	6.27558	0.534382	8.87994	0.842375	26.9787	2.48672	7.51976	0.748355	0	0
26290	u	novel	0.126278	-0.0188416	chr13	-	4235299	4235615	MSTRG.10043.1	1	317	MSTRG.10043	.	2.875	0.247615	5.63099	0.52088	11.119	0.957318	6.02885	0.54015	17.8688	1.53873	11.9707	1.06892	3.66194	0.298128	3.8429	0.327233	3.72371	0.353241	27.1428	2.50184	8.04469	0.800595	8.08325	0.662003
26291	u	novel	0.0310643	-0.0004096	chr13	+	4235755	4236318	MSTRG.10044.1	1	564	MSTRG.10044	.	17.9173	1.54316	17.0654	1.57859	25.5795	2.20233	55.1651	4.94248	56.7633	4.88807	49.4502	4.41563	13.9198	1.13325	27.0402	2.30254	18.5196	1.75682	50.125	4.62019	18.7147	1.86245	13.8447	1.13386
26292	u	novel	0.124497	-0.118784	chr13	-	4236077	4236317	MSTRG.10045.1	1	241	MSTRG.10045	.	0	0	0	0	0	0	0	0	0	0	0	0	0	0	0	0	0	0	0	0	0	0	0	0
26294	u	novel	0.00338489	-0.0004096	chr13	.	4384842	4385095	MSTRG.10046.1	1	254	MSTRG.10046	.	0	0	0	0	0	0	0	0	1.07087	0.092216	0.507874	0.04535	1.8189	0.148082	0	0	0	0	0.102362	0.009435	0	0	0	0
26295	u	novel	0.00313538	-0.0004096	chr13	.	4385882	4386144	MSTRG.10047.1	1	263	MSTRG.10047	.	0	0	0	0	0	0	0.623574	0.055869	1.30798	0.112635	0	0	0	0	2.03802	0.173543	0	0	0.669201	0.061683	0	0	0	0
26230	u	novel	0.0937995	-0.0188416	chr13	.	4113155	4113652	MSTRG.10048.1	1	498	MSTRG.10048	.	4.22691	0.364051	2.52008	0.233113	4.22289	0.363581	5.64056	0.505362	13.5954	1.17074	7.67135	0.685009	2.5241	0.205494	7.35141	0.625991	1.20482	0.114292	38.3946	3.53896	14.8996	1.48279	5.12651	0.419852
26232	u	novel	0.0132746	-0.180224	chr13	.	4121629	4121855	MSTRG.10050.1	1	227	MSTRG.10050	.	0	0	0	0	0	0	0	0	0	0	0	0	0	0	0	0	0.22467	0.021313	0	0	0	0	0	0
26233	u	novel	0.0372505	-0.0004096	chr13	.	4122930	4123153	MSTRG.10051.1	1	224	MSTRG.10051	.	0	0	0	0	0	0	0	0	0	0	0.459821	0.041059	0	0	0	0	0	0	0	0	1.08929	0.108404	0	0
26234	u	novel	0.0242602	-0.0507904	chr13	.	4125126	4125353	MSTRG.10052.1	1	228	MSTRG.10052	.	0.175439	0.01511	1.20175	0.111165	0	0	0	0	0	0	4.51754	0.403392	0.719298	0.05856	0	0	0	0	0.45614	0.042044	3.05263	0.303793	1.24561	0.102014
26237	u	novel	0.145473	-0.0057344	chr13	.	4131049	4131824	MSTRG.10055.1	1	776	MSTRG.10055	.	0	0	0.363402	0.033616	0.344072	0.029624	0.657216	0.058883	1.09021	0.093881	1.09021	0.097349	1.15979	0.094422	0.773196	0.06584	0.386598	0.036674	0	0	1.52449	0.151714	0.579897	0.047493
26238	u	novel	0.179415	-0.0008192	chr13	.	4137505	4137757	MSTRG.10056.1	1	253	MSTRG.10056	.	0	0	2.18182	0.201823	1.72332	0.148374	1.43874	0.128902	0	0	0	0	0	0	0.197628	0.016829	0	0	2.98024	0.274699	0.462451	0.046022	0	0
2655	i	novel	0.109848	-0.0442368	chr1	.	35106725	35107486	MSTRG.1006.1	1	762	MSTRG.1006	LOC100805512	22.0722	1.90101	27.7835	2.57004	19.3609	1.66693	9.76378	0.874779	13.9331	1.19982	13.1024	1.16997	41.3018	3.3625	45.9095	3.90931	19.8373	1.88182	28.0184	2.58255	27.9488	2.78142	26.5866	2.1774
26247	i	novel	0.0111797	-0.0004096	chr13	-	4161361	4161697	MSTRG.10060.1	1	337	MSTRG.10060	LOC100811314	3.64529	0.313958	2.43323	0.22508	5.23442	0.450671	4.93175	0.441857	5.10089	0.439254	3.09199	0.276098	2.98813	0.243272	2.63798	0.224631	2.4362	0.231105	4.03561	0.371976	1.37007	0.136347	0	0
26323	u	novel	0.0141955	-0.151552	chr13	.	5019721	5019934	MSTRG.10066.1	1	214	MSTRG.10066	.	3.20561	0.276089	4.09346	0.378655	4.57944	0.394279	1.95794	0.175421	6.42056	0.552894	13.4579	1.20172	1.95327	0.159021	0.700935	0.059686	2.80374	0.26597	14.6355	1.34901	11.2757	1.12214	2.80374	0.229621
26296	u	novel	0.155012	-0.0004096	chr13	.	4519319	4519611	MSTRG.10067.1	1	293	MSTRG.10067	.	0.150171	0.012934	0.307167	0.028414	2.4471	0.210689	1.76109	0.157784	1.25256	0.107862	0.860068	0.076799	2.79863	0.227845	3.20137	0.272604	0	0	5.67235	0.52284	6.77133	0.673873	4.87713	0.399428
26297	u	novel	0.0189446	-0.0004096	chr13	.	4520895	4521193	MSTRG.10068.1	1	299	MSTRG.10068	.	5.03345	0.433515	0	0	0.926421	0.079763	0.779264	0.069818	1.88629	0.162434	1.01338	0.090489	4.55518	0.37085	1.92642	0.16404	1.64549	0.156095	4.16722	0.384107	2.96321	0.294894	6.56187	0.537405
26298	u	novel	0.131502	-0.0004096	chr13	.	4521704	4521926	MSTRG.10069.1	1	223	MSTRG.10069	.	4.24215	0.365364	1.69507	0.156798	2.15695	0.185708	0.26009	0.023303	3.08969	0.266062	1.94619	0.173784	5.74888	0.468032	2.71749	0.231401	0.372197	0.035308	3.30045	0.304214	3.11659	0.310158	0.70852	0.058027
26299	u	novel	0.0577087	-0.0004096	chr13	.	4524024	4524398	MSTRG.10070.1	1	375	MSTRG.10070	.	7.61067	0.655484	7.47733	0.691671	10.816	0.931232	5.55467	0.497667	6.62667	0.570643	3.352	0.299315	15.7307	1.28068	10.1253	0.862198	8.84267	0.83884	5.38933	0.496753	7.68	0.764302	18.7493	1.53554
26302	o	novel	0.0283245	-0.045056	chr13	-	4530040	4728478	MSTRG.10073.1	2	2921	MSTRG.10073	LOC106795594	21.1269	1.8196	11.0174	1.01914	12.6944	1.09295	14.9332	1.33793	11.2903	0.972246	8.92771	0.797195	19.4515	1.5836	11.1838	0.952325	12.1387	1.15151	7.69778	0.709531	14.2118	1.41434	25.7214	2.10653
26306	j	novel	0.034195	-0.073728	chr13	-	4549662	4749814	MSTRG.10075.2	3	932	MSTRG.10075	LOC102668702	0	0	0	0	0	0	0	0	0	0	0.151288	0.013509	0	0	0	0	0	0	0.255365	0.023538	0	0	0	0
26308	u	novel	0.0274248	-0.028672	chr13	+	4610686	4623247	MSTRG.10077.1	2	312	MSTRG.10077	.	2.52564	0.217526	0	0	0	0	0	0	3.22863	0.278028	0	0	0	0	0	0	0	0	0.815162	0.075136	0	0	0	0
26344	u	novel	0.00672419	-0.106496	chr13	.	5359700	5359987	MSTRG.10088.1	1	288	MSTRG.10088	.	0	0	0	0	0	0	0	0	0	0	0	0	0	0	0	0	0	0	0	0	0	0	0	0
26350	u	novel	0.0519527	-0.0917504	chr13	.	5703658	5703966	MSTRG.10091.1	1	309	MSTRG.10091	.	0	0	0	0	0	0	0	0	0	0	0	0	0	0	0	0	1.92233	0.182358	1.9288	0.177784	0	0	0	0
26351	u	novel	8.53359e-06	-0.0004096	chr13	.	5713704	5713961	MSTRG.10093.1	1	258	MSTRG.10093	.	12.4186	1.06958	9.24612	0.855289	8.41667	0.724655	12.8081	1.14754	12.595	1.08459	11.4981	1.02671	8.08721	0.658402	4.72481	0.402329	4.18605	0.3971	2.0814	0.191849	3.57364	0.355644	13.5775	1.11197
26359	u	novel	0.010589	-0.339968	chr13	.	6052014	6052242	MSTRG.10095.1	1	229	MSTRG.10095	.	0	0	1.43231	0.132492	0	0	0	0	0.576419	0.049637	0	0	0	0	2.13537	0.181832	0	0	1.9738	0.181932	0	0	0.956332	0.078322
26366	i	novel	0.0211532	-0.237568	chr13	.	6071171	6071371	MSTRG.10099.1	1	201	MSTRG.10099	LOC100776209	0	0	3.94279	0.364717	4.54726	0.391509	1.62189	0.145312	7.19403	0.6195	3.26866	0.291873	0.572139	0.046579	1.05473	0.089813	2.8607	0.271374	5.69154	0.524609	8.18408	0.814467	8.65672	0.708969
26402	u	novel	0.00674259	-0.0004096	chr13	.	6897933	6898185	MSTRG.10105.1	1	253	MSTRG.10105	.	0	0	0	0	0	0	0.418972	0.037538	2.6166	0.225324	0	0	2.34783	0.191143	0	0	2.92095	0.277089	2	0.184347	1.32806	0.132167	0	0
26417	u	novel	0.0686172	-0.26624	chr13	-	7358192	7359627	MSTRG.10112.1	1	1436	MSTRG.10112	.	636.694	54.8366	2589.61	239.545	2468.05	212.493	121.736	10.9069	3841.38	330.793	300.35	26.8196	582.838	47.4504	1397.61	119.01	1430	135.654	1721.4	158.668	19.6429	1.95483	531.826	43.5556
26436	u	novel	0.00507864	-0.0004096	chr13	-	7358198	7358607	MSTRG.10112.10	2	298	MSTRG.10112	.	0	0	0	0	0	0	0	0	328.133	28.2566	0	0	0	0	0	0	0	0	0	0	0	0	0	0
26437	u	novel	0.0123538	-0.0249856	chr13	-	7358198	7359157	MSTRG.10112.11	2	481	MSTRG.10112	.	0	0	0	0	0	0	0	0	1416.59	121.987	0	0	0	0	0	0	0	0	0	0	0	0	0	0
26420	u	novel	0.0155053	-0.0004096	chr13	-	7358193	7359157	MSTRG.10112.2	2	441	MSTRG.10112	.	0	0	0	0	0	0	5551.71	497.402	0	0	0	0	2731.72	222.397	0	0	0	0	0	0	2698.43	268.544	0	0
26421	u	novel	0.0163131	-0.0004096	chr13	-	7358193	7359157	MSTRG.10112.3	2	375	MSTRG.10112	.	0	0	0	0	0	0	0	0	0	0	0	0	0	0	68.4298	5.82698	0	0	0	0	0	0	0	0
26422	u	novel	0.0114579	-0.0475136	chr13	-	7358193	7359157	MSTRG.10112.4	3	437	MSTRG.10112	.	0	0	0	0	0	0	0	0	0	0	0	0	0	0	911.302	77.5997	0	0	0	0	0	0	0	0
26423	u	novel	0.0247716	-0.0004096	chr13	-	7358194	7359157	MSTRG.10112.5	2	456	MSTRG.10112	.	0	0	0	0	132.421	11.4011	0	0	0	0	0	0	0	0	0	0	0	0	297.018	27.3772	0	0	0	0
26425	u	novel	0.0691912	-0.0049152	chr13	-	7358195	7359151	MSTRG.10112.6	2	762	MSTRG.10112	.	106.05	9.13376	0	0	0	0	0	0	0	0	0	0	0	0	0	0	0	0	0	0	0	0	0	0
26435	u	novel	0.0246866	-0.0004096	chr13	-	7358197	7359163	MSTRG.10112.7	2	441	MSTRG.10112	.	0	0	0	0	4679.88	402.926	0	0	0	0	0	0	0	0	0	0	0	0	0	0	0	0	0	0
26432	u	novel	0.021218	-0.0438272	chr13	-	7358197	7359151	MSTRG.10112.8	2	378	MSTRG.10112	.	0	0	0	0	0	0	0	0	0	0	707.018	63.1328	0	0	0	0	0	0	0	0	0	0	0	0
26433	u	novel	0.0224985	-0.0004096	chr13	-	7358197	7359151	MSTRG.10112.9	2	417	MSTRG.10112	.	0	0	0	0	0	0	0	0	0	0	810.95	72.4134	0	0	0	0	0	0	0	0	0	0	0	0
26441	u	novel	0.0113485	-0.057344	chr13	.	8014629	8015914	MSTRG.10113.1	1	1286	MSTRG.10113	.	6.40902	0.551989	7.12831	0.659385	5.00544	0.430957	14	1.25432	14.4238	1.24208	9.64152	0.860935	3.72862	0.303557	5.06687	0.431457	9.5521	0.906138	6.24806	0.575905	4.67496	0.465245	0	0
26446	u	novel	0.00458481	-0.0004096	chr13	.	8431191	8431559	MSTRG.10116.1	1	369	MSTRG.10116	.	21.8279	1.87997	2.67751	0.247676	4.54742	0.391522	3.73306	0.334461	8.28726	0.713642	7.02168	0.626997	9.67073	0.787321	4.64228	0.395302	0.368564	0.034963	9.41734	0.868029	1.54472	0.153728	0	0
26449	u	novel	0.057244	-0.032768	chr13	.	8440404	8440997	MSTRG.10119.1	1	594	MSTRG.10119	.	0	0	0	0	1.18687	0.102187	1.38047	0.123682	0.946128	0.081474	1.89731	0.169419	15.8681	1.29187	1.44444	0.122998	0.883838	0.083843	0.998317	0.092018	0.489899	0.048754	0	0
2669	u	novel	0.00639725	-0.0004096	chr1	.	35678055	35678297	MSTRG.1012.1	1	243	MSTRG.1012	.	40.7058	3.50586	41.928	3.87844	96.6255	8.31922	136.049	12.1892	76.037	6.54779	127.167	11.3553	41.0988	3.34596	15.2757	1.30077	25.7613	2.44379	18.5514	1.70995	62.5947	6.22932	28.8519	2.36291
26450	u	novel	0.0149295	-0.45056	chr13	.	8562739	8563251	MSTRG.10120.1	1	513	MSTRG.10120	.	4.28915	0.369411	0	0	3.40058	0.292782	3.01884	0.270471	9.7742	0.841687	4.72905	0.422278	1.85185	0.150764	0	0	1.16959	0.110951	0.582846	0.053723	0	0	26.179	2.14401
26468	i	novel	0.0196239	-0.028672	chr13	.	8859568	8860320	MSTRG.10124.1	1	753	MSTRG.10124	LOC100500407	21.948	1.89032	24.6719	2.28221	27.2573	2.34679	29.9732	2.68543	25.7382	2.21639	17.3071	1.54543	32.2671	2.62695	25.9187	2.20704	23.4521	2.22473	18.9124	1.74322	23.9364	2.38212	27.8348	2.27962
26475	i	novel	0.0271375	-0.0004096	chr13	-	9535341	9535639	MSTRG.10127.1	1	299	MSTRG.10127	LOC100794221	3.52174	0.303317	4.94983	0.457871	14.3378	1.23445	31.9766	2.86492	11.1003	0.955884	17.6722	1.57803	7.74916	0.630881	16.5084	1.40573	6.35452	0.602807	8.17391	0.753418	10.612	1.05609	0.986622	0.080803
26476	u	novel	0.0314174	-0.008192	chr13	-	9538309	9541219	MSTRG.10128.1	1	2911	MSTRG.10128	.	1.13123	0.097429	2.86912	0.2654	3.88698	0.33466	11.1268	0.996894	10.2023	0.878555	13.3373	1.19095	3.49948	0.284903	2.39402	0.203857	1.78702	0.169521	4.15802	0.383259	5.21951	0.519438	0.206115	0.01688
26477	u	novel	0.018379	-0.0004096	chr13	.	9555352	9555565	MSTRG.10129.1	1	214	MSTRG.10129	.	0	0	0	0	0.514019	0.044256	2.51869	0.22566	2.84112	0.244658	2.57944	0.23033	0	0	2.48598	0.211688	0	0	2.84112	0.261876	1.08878	0.108354	0	0
26489	u	novel	0.00911726	-0.0004096	chr13	.	9789387	9789606	MSTRG.10132.1	1	220	MSTRG.10132	.	0	0	1.28182	0.118571	2.73182	0.235203	11.8114	1.05823	4.46818	0.384769	1.20909	0.107965	1.95454	0.159125	0	0	1.99773	0.18951	4.28636	0.395089	1.36364	0.135707	2.99318	0.245136
2670	u	novel	0.0241952	-0.22528	chr1	.	35680147	35681357	MSTRG.1014.1	1	1211	MSTRG.1014	.	0.905037	0.077948	1.74897	0.161784	1.04707	0.09015	0.92981	0.083306	0.21057	0.018133	0.465731	0.041587	0	0	0.619323	0.052737	1.44426	0.137007	2.47729	0.228341	0.247729	0.024654	14.237	1.16598
26505	i	novel	0.0109368	-0.032768	chr13	.	10050217	10050776	MSTRG.10141.1	1	560	MSTRG.10141	LOC100817131	4.52679	0.389878	12.0161	1.11152	8.26607	0.711689	11.3321	1.0153	13.5696	1.16852	10.2214	0.912717	5.34821	0.435413	5.475	0.46621	5.96786	0.566127	7.6375	0.703975	7.25	0.721509	0.803571	0.065811
26507	i	novel	0.00357822	-0.0004096	chr13	.	10055043	10055323	MSTRG.10142.1	1	281	MSTRG.10142	LOC100817131	2.7153	0.233861	2.02135	0.18698	1.09964	0.094677	5.12455	0.459131	4.27046	0.367743	2.44128	0.217993	5.15303	0.419522	0.736655	0.062728	3.70463	0.351431	3.879	0.357541	3.75089	0.373283	0	0
26508	i	novel	0.020751	-0.0004096	chr13	.	10056941	10057181	MSTRG.10143.1	1	241	MSTRG.10143	LOC100817131	3.17427	0.273391	5.70125	0.527379	1.75519	0.151117	2.77178	0.248336	8.15353	0.702126	5.72614	0.511313	1.50208	0.122288	2.22407	0.189385	4.09544	0.388504	0.639004	0.058899	3.92946	0.391054	2.34025	0.191662
26509	i	novel	0.0296578	-0.02048	chr13	.	10058990	10059492	MSTRG.10144.1	1	503	MSTRG.10144	LOC100817131	1.12127	0.096572	8.77535	0.811741	6.14911	0.529423	7.14911	0.640519	12.6958	1.09328	11.2386	1.00354	5.12724	0.417423	4.36382	0.37159	3.01789	0.286286	2.98211	0.274871	6.40358	0.637274	0	0
26510	i	novel	0.00261842	-0.0004096	chr13	.	10064878	10065331	MSTRG.10145.1	1	454	MSTRG.10145	LOC100817131	4.34802	0.374482	7.15859	0.662187	11.0132	0.948211	9.41189	0.843252	10.1057	0.870236	9.19824	0.821352	6.90308	0.561999	2.38106	0.202753	4.19383	0.397838	5.87445	0.541468	4.62115	0.459889	2.96476	0.242808
26512	i	novel	0.164402	-0.0110592	chr13	.	10068293	10068830	MSTRG.10146.1	1	538	MSTRG.10146	LOC100817131	2.74761	0.236643	4.52621	0.418685	4.17804	0.359719	3.29647	0.295345	4.80968	0.414176	9.56313	0.853935	4.26162	0.34695	0.818309	0.069681	3.07807	0.291994	1.63801	0.150981	4.65799	0.463556	3.30111	0.270355
26535	i	novel	1.59195e-05	-0.0004096	chr13	.	10230285	10230534	MSTRG.10152.1	1	250	MSTRG.10152	LOC100776207	0	0	1.128	0.104343	1.068	0.091952	9.9	0.886984	8.268	0.711983	9.184	0.820081	0	0	0.084	0.007153	0	0	4.232	0.390078	1.516	0.15087	0	0
26556	i	novel	0.120418	-0.145408	chr13	.	10370876	10371109	MSTRG.10160.1	1	234	MSTRG.10160	LOC100820030	4.64103	0.399717	7.62393	0.705232	17.5427	1.51039	18.9402	1.69693	14.7051	1.2663	13.3803	1.19479	5.87179	0.478039	13.2308	1.12663	9.19658	0.872413	3.26923	0.301336	5.07692	0.505248	46.6496	3.82051
26557	i	novel	0.17433	-0.106496	chr13	.	10372051	10372256	MSTRG.10161.1	1	206	MSTRG.10161	LOC100820030	3.85885	0.332351	2.17476	0.20117	3.43689	0.295908	12.3204	1.10384	1.04369	0.089875	0.126214	0.01127	0.345354	0.028116	5.43206	0.462554	2.48616	0.235844	4.84468	0.446551	4.65051	0.462811	59.9952	4.9135
26569	i	novel	0.0154839	-0.02048	chr13	.	10382481	10382716	MSTRG.10164.1	1	236	MSTRG.10164	LOC100795185	27.8305	2.39696	36.1955	3.34817	25.9195	2.23161	27.8559	2.49573	29.911	2.57573	24.1737	2.15858	25.7692	2.09794	34.0805	2.90204	36.9534	3.5055	28.3644	2.61444	22.4453	2.23372	18.8941	1.54739
26571	i	novel	0.00699733	-0.135168	chr13	-	10385350	10385720	MSTRG.10165.1	1	371	MSTRG.10165	LOC100795185	12.8922	1.11037	4.79515	0.443563	6.03235	0.51937	8.54987	0.766019	14.1051	1.21464	4.65229	0.415424	5.04852	0.411014	5.36927	0.457207	1.99191	0.188958	9.89488	0.912045	9.20216	0.915785	3.92992	0.321853
26572	i	novel	0.00766387	-0.0004096	chr13	.	10390876	10391157	MSTRG.10166.1	1	282	MSTRG.10166	LOC100795185	4.51773	0.389098	1.19149	0.110216	7.52128	0.647564	3.76241	0.337091	0.602837	0.051912	5.73404	0.512018	5.43972	0.442862	11.6348	0.990729	8.3156	0.788841	9.8617	0.908987	7.58865	0.755211	4.34703	0.356014
26674	u	novel	0.0129634	-0.053248	chr13	.	10768044	10768457	MSTRG.10170.1	1	414	MSTRG.10170	.	3.75604	0.323496	2.64734	0.244886	5.78986	0.498493	17.157	1.53717	5.69324	0.490262	10.2005	0.910847	12.3865	1.00842	0.724638	0.061705	6.15942	0.5843	4.8744	0.44929	10.4831	1.04326	0	0
26601	o	novel	0.0265964	-0.02048	chr13	-	10461639	10532296	MSTRG.10177.1	2	210	MSTRG.10177	LOC102663273	2.12758	0.183242	1.7683	0.163572	13.2295	1.13903	1.25347	0.112303	0	0	0.561905	0.050175	7.11485	0.57924	5.68571	0.484153	0.710542	0.067404	1.74762	0.161084	2.08728	0.207723	1.3619	0.111538
26632	o	novel	1.56909e-05	-0.057344	chr13	+	10491704	10540277	MSTRG.10179.1	2	222	MSTRG.10179	LOC102662104	2.53604	0.218421	7.01802	0.649183	19.8468	1.70877	4.44595	0.398331	0.630631	0.054306	4.01351	0.358385	5.81982	0.473808	7.42342	0.632124	0	0	2.02252	0.186423	10.0766	1.00281	8.17568	0.669573
26634	o	novel	0.022755	-0.520192	chr13	+	10493907	10561285	MSTRG.10180.1	2	1169	MSTRG.10180	LOC102662104	5.62316	0.484306	8.56116	0.791928	16.0877	1.38511	2.66162	0.238466	0.805817	0.069391	2.55945	0.228545	16.9957	1.38367	3.95889	0.33711	5.94583	0.564037	1.25663	0.115828	9.74252	0.96956	9.97278	0.816752
26636	o	novel	0.016773	-0.0004096	chr13	+	10524675	10593587	MSTRG.10181.1	2	330	MSTRG.10181	LOC100792022	0.489731	0.042179	1.41791	0.13116	2.39091	0.205852	0.217825	0.019516	0.406061	0.034967	0.969697	0.086589	0.848485	0.069078	1.78485	0.151984	0	0	0	0	1.36364	0.135707	14.5273	1.18976
26639	o	novel	0.0391577	-0.0004096	chr13	-	10533295	10600291	MSTRG.10183.1	2	280	MSTRG.10183	LOC106794110	1.49881	0.129088	0.004753	0.00044	0.003699	0.000318	0	0	0.238687	0.020554	0.002068	0.000185	4.97262	0.404835	0.003276	0.000279	0.003379	0.000321	0	0	0.242857	0.024169	0.510714	0.041827
26642	x	novel	0.0119029	-0.0004096	chr13	+	10540659	10550907	MSTRG.10184.1	2	597	MSTRG.10184	LOC106794110	2.14515	0.184755	5.45896	0.504967	12.6373	1.08804	0.834171	0.074737	0	0	0.61764	0.055152	29.9438	2.43781	8.8041	0.749692	2.23283	0.211812	0.180905	0.016675	0.926298	0.092184	83.6576	6.85141
26654	x	novel	0.00756104	-0.0004096	chr13	-	10596401	10652038	MSTRG.10185.1	2	507	MSTRG.10185	LOC102668170	13.6647	1.1769	8.43984	0.780706	9.14793	0.787615	16.0099	1.43439	3.61144	0.310992	5.67258	0.506531	7.10059	0.578079	8.02564	0.683404	5.42603	0.514729	3.50801	0.323346	6.85404	0.682104	5.12032	0.419345
2677	u	novel	0.0301735	-0.063488	chr1	.	35705962	35706315	MSTRG.1019.1	1	354	MSTRG.1019	.	2.9096	0.250595	2.71469	0.251115	0.79661	0.068586	2.46045	0.220442	3.31921	0.285827	0.90678	0.08097	1.47175	0.119819	1.25141	0.106561	3.44915	0.327196	7.23446	0.666825	5.96045	0.593175	0	0
26720	i	novel	0.0355265	-0.0004096	chr13	.	10881635	10881995	MSTRG.10190.1	1	361	MSTRG.10190	LOC100500496	31.2742	2.69355	24.241	2.24235	36.3102	3.12622	25.7064	2.30314	25.0305	2.15545	21.9335	1.95854	73.5706	5.98959	34.1911	2.91146	22.1413	2.10038	11.5983	1.06906	19.5319	1.94378	27.2798	2.23416
26722	u	novel	0.143737	-0.0487424	chr13	+	10887483	10887879	MSTRG.10191.1	1	397	MSTRG.10191	.	13.7909	1.18777	6.74307	0.62375	15.4484	1.33007	3.9068	0.350027	5.32242	0.45833	5.89421	0.52632	6.67144	0.543141	7.55416	0.643256	5.28715	0.501554	1.51134	0.139305	4.0529	0.403338	1.1335	0.092832
26743	u	novel	0.00938517	-0.0954368	chr13	+	11128087	11128824	MSTRG.10198.1	1	738	MSTRG.10198	.	4.31572	0.3717	5.17209	0.47843	5.47426	0.47132	15.6396	1.40122	21.7046	1.86905	24.5244	2.18989	0.776423	0.063211	5.28726	0.450224	5.74255	0.544754	13.7507	1.26745	4.81301	0.478983	0	0
26747	x	novel	0.0394925	-0.016384	chr13	-	11168021	11181574	MSTRG.10201.1	2	385	MSTRG.10201	LOC106795446	63.2304	5.44584	104.028	9.62287	79.7977	6.8704	23.6517	2.11906	33.5085	2.88552	34.02	3.0378	33.6977	2.74342	25.6224	2.18182	78.2902	7.42682	13.2983	1.22575	102.073	10.1582	2.99221	0.245056
26760	i	novel	0.0176351	-0.0004096	chr13	+	11280289	11280596	MSTRG.10202.2	1	308	MSTRG.10202	LOC100820562	11.9221	1.02681	13.0812	1.21004	16.3149	1.40468	4.23377	0.379321	6.23701	0.537089	3.85065	0.343842	34.237	2.78733	51.2857	4.36711	20.8214	1.97518	6.32056	0.582588	14.3766	1.43074	5.89286	0.482614
26771	i	novel	0.00505372	-0.0004096	chr13	.	11435605	11435906	MSTRG.10206.1	1	302	MSTRG.10206	LOC100797658	0	0	2.06954	0.191437	0.208609	0.017961	0	0	2.58278	0.222411	0	0	7.11785	0.579484	7.67131	0.653231	5.58158	0.529484	4.04346	0.3727	0.150755	0.015003	0	0
26797	u	novel	0.0275876	-0.0004096	chr13	.	11672813	11673036	MSTRG.10214.1	1	224	MSTRG.10214	.	0	0	0	0	0	0	0	0	0	0	0	0	0.642857	0.052337	0	0	0	0	0	0	0	0	0	0
26799	u	novel	0.0138897	-0.188416	chr13	.	11676782	11677012	MSTRG.10217.1	1	231	MSTRG.10217	.	2.71429	0.233773	0	0	0	0	0.411255	0.036846	0.450216	0.038769	2.38961	0.213379	0.891775	0.072602	0.225108	0.019169	0	0	2.55411	0.235421	0	0	2.65801	0.217686
26821	u	novel	0.0303046	-0.0004096	chr13	.	12122687	12124227	MSTRG.10224.1	1	1541	MSTRG.10224	.	8.34004	0.718302	13.3335	1.23338	14.0324	1.20816	39.0824	3.50156	53.2284	4.58366	50.7567	4.53229	8.83258	0.719084	16.9857	1.44638	11.5315	1.09391	52.3718	4.82729	13.7949	1.37285	8.0597	0.660075
26823	i	novel	0.00263492	-0.0004096	chr13	.	12137282	12137515	MSTRG.10227.1	1	234	MSTRG.10227	LOC100810074	7.83761	0.675029	5.19231	0.480301	5.07265	0.436743	7.9359	0.711011	17.3077	1.49042	4.2094	0.375876	11.4274	0.930332	7.53846	0.641919	4.07692	0.386748	18.8675	1.73908	9.82479	0.977748	5.96154	0.488239
26835	u	novel	0.0499472	-0.008192	chr13	.	12323776	12324000	MSTRG.10230.1	1	225	MSTRG.10230	.	1.63333	0.140674	1.88	0.173904	0	0	8.67555	0.77728	4.32741	0.372646	0	0	0	0	0	0	0	0	2.83333	0.261158	4.4637	0.444221	14.5356	1.19044
26836	u	novel	0.00786174	-0.069632	chr13	.	12327476	12327711	MSTRG.10231.1	1	236	MSTRG.10231	.	0	0	0	0	0	0	0	0	0	0	0	0	0	0	0	0	0	0	0	0	0	0	0	0
26838	i	novel	0.0146594	-0.0004096	chr13	.	12339604	12339818	MSTRG.10234.1	1	215	MSTRG.10234	LOC102662767	0.660465	0.056884	0	0	0.846512	0.072883	0	0	0	0	2.62236	0.234163	1.16681	0.094994	0	0	0.013953	0.001324	1.82065	0.167816	4.42483	0.440352	0	0
26842	u	novel	0.0827858	-0.016384	chr13	+	12355293	12357856	MSTRG.10236.1	2	1187	MSTRG.10236	.	6.38472	0.549897	7.16964	0.663209	7.81002	0.672424	13.7161	1.22888	13.083	1.12662	10.1506	0.906396	4.94861	0.40288	4.92571	0.419437	6.88	0.652656	14.3121	1.3192	6.31684	0.628642	0.245998	0.020147
26847	i	novel	0.0900302	-0.0131072	chr13	+	12625377	12625911	MSTRG.10237.2	1	535	MSTRG.10237	LOC100804929	5.55514	0.478447	10.4374	0.965483	9.30094	0.800788	3.9028	0.349669	2.94579	0.253671	6.91776	0.617718	5.94206	0.483759	5.51776	0.469851	6.59439	0.625562	16.0224	1.47684	7.88598	0.784801	9.64673	0.79005
26848	i	novel	0.00646445	-0.0004096	chr13	.	12626725	12627130	MSTRG.10238.1	1	406	MSTRG.10238	LOC100804929	2.41872	0.208317	7.25616	0.671212	4.00493	0.344815	0.91133	0.08165	3.18966	0.274671	3.46552	0.309452	6.54187	0.532592	2.2734	0.193586	3.47537	0.329683	5.55419	0.511948	6.48276	0.645154	5.14778	0.421594
2694	u	novel	0.0217855	-0.14336	chr1	.	36022947	36023488	MSTRG.1024.1	1	542	MSTRG.1024	.	3.85978	0.332431	1.80074	0.166573	9.90221	0.852557	11.1458	0.998596	13.4151	1.15522	6.54982	0.584863	10.0775	0.820437	23.3635	1.98946	10.3708	0.983807	0.52214	0.048127	8.14207	0.810286	0.276753	0.022666
26858	u	novel	0.046499	-0.04096	chr13	.	12956789	12957087	MSTRG.10242.1	1	299	MSTRG.10242	.	1.57191	0.135383	0	0	0.016722	0.00144	0	0	0.411371	0.035424	0	0	0	0	0	0	0.819398	0.07773	0	0	2.68896	0.267601	0	0
26874	i	novel	0.040411	-0.0004096	chr13	+	13328818	13329159	MSTRG.10246.1	2	318	MSTRG.10246	LOC100778533	20.6447	1.77806	16.761	1.55043	16.7107	1.43875	16.1698	1.44872	20.5566	1.77019	15.6195	1.39474	21.8176	1.77623	14.3553	1.22239	7.77673	0.737722	16.0723	1.48144	21.4182	2.13151	28.7264	2.35264
26881	i	novel	0.00316194	-0.0004096	chr13	.	13416364	13416681	MSTRG.10250.1	1	318	MSTRG.10250	LOC100813825	15.1726	1.30677	15.0721	1.3942	0.570107	0.049085	17.4634	1.56462	13.66	1.17631	12.2054	1.08987	16.0131	1.30367	0.730346	0.062191	14.353	1.36156	14.9902	1.3817	15.8486	1.57722	18.9752	1.55403
26903	j	novel	0.267345	-0.0282624	chr13	-	13595993	13596640	MSTRG.10260.2	3	475	MSTRG.10260	LOC100790629	2.82808	0.243574	3.17585	0.293774	6.62316	0.570239	8.65895	0.775793	8.48797	0.730926	7.40902	0.661585	1.12167	0.091318	3.25689	0.277332	1.25737	0.119278	4.51438	0.416106	3.47966	0.34629	2.7879	0.228324
26904	i	novel	0.00507226	-0.0004096	chr13	.	13596912	13597177	MSTRG.10261.1	1	266	MSTRG.10261	LOC100790629	7.52679	0.64826	15.0785	1.3948	12.7953	1.10165	30.3029	2.71497	28.0417	2.41476	39.2407	3.50398	6.37134	0.518709	16.2964	1.38768	16.1798	1.53486	0.644638	0.059418	10.1543	1.01054	5.88516	0.481984
26905	i	novel	0.0699173	-0.028672	chr13	.	13597849	13598220	MSTRG.10262.1	1	372	MSTRG.10262	LOC100790629	4.30625	0.370884	5.53639	0.51213	5.29115	0.455555	13.112	1.17476	29.1855	2.51326	15.296	1.36585	0.099846	0.008129	6.9326	0.590329	3.51373	0.333322	14.0396	1.29408	5.41594	0.538986	1.87736	0.153752
2713	u	novel	0.0267077	-0.0475136	chr1	.	36408849	36409071	MSTRG.1027.1	1	223	MSTRG.1027	.	0	0	0	0	0	0	1.0583	0.094817	0	0	0	0	0.565022	0.046	0	0	0	0	0.672646	0.062	0	0	2.52915	0.207133
26938	u	novel	0.0176809	-0.23552	chr13	.	13844570	13844771	MSTRG.10275.1	1	202	MSTRG.10275	.	7.59406	0.654053	2.89109	0.267433	3.50248	0.301555	6.70627	0.600844	0	0	1.20503	0.107603	1.32673	0.108013	3.12459	0.266067	0	0	13.6238	1.25575	5.76485	0.573709	2.91584	0.238802
2706	u	novel	0.0114821	-0.0004096	chr1	.	36287374	36287679	MSTRG.1028.1	1	306	MSTRG.1028	.	0	0	0.084967	0.00786	0	0	0.232026	0.020788	0	0	2.70588	0.24162	0	0	0	0	0	0	1.82353	0.168081	0.375817	0.037401	0.712418	0.058346
26956	u	novel	0.0963724	-0.0548864	chr13	.	13919051	13919348	MSTRG.10281.1	1	298	MSTRG.10281	.	0	0	0	0	0	0	0	0	0	0	0	0	0	0	0	0	0	0	0	0	0	0	0	0
26960	i	novel	0.0208616	-0.012288	chr13	.	13931951	13932677	MSTRG.10285.1	1	727	MSTRG.10285	LOC100778356	0.082531	0.007108	0.514443	0.047587	0.345254	0.029726	3.7923	0.339768	4.89271	0.421327	2.90646	0.259531	2.62036	0.213331	5.19532	0.442395	0.074278	0.007046	10.0248	0.924016	1.94085	0.193151	1.19807	0.09812
26961	i	novel	0.101479	-0.0372736	chr13	.	13932991	13934168	MSTRG.10286.1	1	1178	MSTRG.10286	LOC100778356	2.12988	0.18344	2.39049	0.221126	4.22071	0.363393	10.1371	0.908226	13.8854	1.19572	12.0238	1.07366	1.01698	0.082795	3.63752	0.309744	2.0781	0.197134	13.9406	1.28495	3.66554	0.364788	3.66044	0.299783
26962	i	novel	0.00722534	-0.0790528	chr13	.	13936665	13936908	MSTRG.10287.1	1	244	MSTRG.10287	LOC100778356	4.5041	0.387924	4.45902	0.41247	7.58197	0.652789	7.54508	0.675996	18.832	1.62168	12.5164	1.11764	0	0	1.84426	0.157044	3.69672	0.350681	6.41803	0.591572	9.04918	0.900561	7.37295	0.603831
26964	i	novel	0.0272397	-0.028672	chr13	.	13938250	13938836	MSTRG.10289.1	1	587	MSTRG.10289	LOC100778356	2.66099	0.229183	2.29642	0.212424	1.17036	0.100765	6.62181	0.593276	9.92504	0.854676	8.0017	0.714508	0.773424	0.062967	5.02385	0.427794	0.511073	0.048482	6.86201	0.632495	1.69336	0.16852	6.34072	0.519293
26973	i	novel	1.48353e-05	-0.0004096	chr13	.	13949377	13949622	MSTRG.10293.1	1	246	MSTRG.10293	LOC100795526	9.24797	0.796499	1.06504	0.098519	7.56911	0.651682	4.82927	0.432675	4.92683	0.424265	3.76829	0.336488	2.64228	0.215115	6.80081	0.579107	2.49187	0.236386	5.10976	0.470984	4.07317	0.405356	7.67886	0.628885
26975	i	novel	0.133969	-0.073728	chr13	.	13954117	13956467	MSTRG.10295.1	1	2351	MSTRG.10295	LOC100795526	6.98979	0.602009	10.1391	0.93789	9.81157	0.844753	9.4832	0.849641	15.0978	1.30012	13.7835	1.23079	7.45555	0.606977	9.75755	0.83088	11.8711	1.12613	19.9957	1.84308	14.088	1.40202	25.9473	2.12503
26980	i	novel	0.0254743	-0.024576	chr13	.	13969231	13969711	MSTRG.10296.1	1	481	MSTRG.10296	LOC100795526	16.104	1.38698	13.5509	1.25349	13.5884	1.16993	19.5156	1.74849	32.447	2.79411	12.4033	1.10755	14.7464	1.20054	11.5738	0.985539	19.2723	1.82823	18.106	1.6689	19.6424	1.95478	27.1705	2.22521
26981	i	novel	0.0041707	-0.0004096	chr13	.	13971311	13971724	MSTRG.10297.1	1	414	MSTRG.10297	LOC100795526	7.59225	0.653897	8.29463	0.767273	4.97493	0.42833	13.3127	1.19274	8.21879	0.707745	6.78744	0.606081	11.3287	0.922301	11.9136	1.01448	5.42509	0.514639	7.30664	0.673478	11.1728	1.1119	6.80676	0.557462
26990	i	novel	0.00358791	-0.0004096	chr13	.	14015371	14015660	MSTRG.10299.1	1	290	MSTRG.10299	LOC100785654	13.4294	1.15663	5.93448	0.548954	11.7069	1.00794	9.93689	0.890288	17.9444	1.54525	13.2586	1.18392	9.1782	0.747223	8.24483	0.702068	8.1815	0.776119	1.17931	0.108701	9.6069	0.956064	5.13266	0.420355
26999	u	novel	0.0191383	-0.0004096	chr13	.	14045832	14046403	MSTRG.10301.1	1	572	MSTRG.10301	.	2.75	0.236849	2.58217	0.238857	22.472	1.93479	1.67308	0.149898	2.17133	0.18698	0.718531	0.064161	6.23601	0.507691	1.01224	0.086195	6.59266	0.625398	0.524476	0.048343	0.755245	0.075161	1.82517	0.149479
27007	i	novel	0.0134174	-0.147456	chr13	.	14128248	14128818	MSTRG.10308.1	1	571	MSTRG.10308	LOC100808799	0	0	0.472855	0.04374	0	0	0.476357	0.042679	0.49387	0.042529	1.43608	0.128234	0.103327	0.008412	0	0	0	0	1.57793	0.145443	0.525394	0.052286	2.16988	0.177709
2701	i	novel	0.00747993	-0.0004096	chr1	.	36208300	36208596	MSTRG.1031.1	1	297	MSTRG.1031	LOC100527937	12.7096	1.09464	4.68986	0.433823	9.13326	0.786352	5.56748	0.498814	5.927	0.510392	12.9631	1.15753	22.6279	1.8422	16.9449	1.4429	6.88504	0.653133	17.8644	1.64663	9.04927	0.90057	19.1421	1.56771
27013	i	novel	0.329554	-0.024576	chr13	.	14165547	14166125	MSTRG.10311.1	1	579	MSTRG.10311	LOC100820045	5.50086	0.473773	2.34197	0.216638	4.12781	0.355394	6.92746	0.620661	4.75648	0.409595	6.86356	0.612878	8.41624	0.685189	5.9551	0.507092	2.37651	0.225442	7.06736	0.651423	1.72884	0.172052	0	0
27063	x	novel	0.0171906	-0.0004096	chr13	-	14428597	14449096	MSTRG.10324.1	2	344	MSTRG.10324	LOC106795447	9.96969	0.858659	15.2951	1.41483	14.1788	1.22076	13.829	1.239	19.4276	1.67298	18.4309	1.64578	11.9904	0.976169	9.90914	0.843789	13.2345	1.25546	12.9705	1.19554	7.91064	0.787255	7.07946	0.579795
27088	i	novel	0.13854	-0.0004096	chr13	+	14585687	14585914	MSTRG.10332.1	1	228	MSTRG.10332	LOC100792187	26.4006	2.2738	32.3995	2.99703	18.0476	1.55385	13.0727	1.17124	13.8664	1.19408	12.9024	1.15212	14.2699	1.16175	10.4172	0.887054	22.8881	2.17122	12.3903	1.14206	26.1106	2.59849	9.45294	0.774179
27089	i	novel	0.025223	-0.016384	chr13	.	14586538	14587361	MSTRG.10333.1	1	824	MSTRG.10333	LOC100792187	0	0	32.2057	2.97911	14.8799	1.28113	6.43729	0.576744	0	0	17.4763	1.56054	0	0	0	0	0	0	0	0	0	0	0	0
27112	i	novel	0.00527422	-0.0004096	chr13	.	14734909	14735128	MSTRG.10339.1	1	220	MSTRG.10339	LOC100810969	0	0	0	0	0	0	0	0	0	0	0	0	0	0	0	0	0	0	0	0	0	0	0.586364	0.048022
27139	u	novel	1.8387e-05	-0.0004096	chr13	.	14900012	14900255	MSTRG.10349.1	1	244	MSTRG.10349	.	0	0	0	0	0	0	0	0	0	0	0	0	0	0	0	0	0	0	0	0	0	0	0	0
2715	u	novel	0.026605	-0.108134	chr1	.	36422630	36423287	MSTRG.1035.1	1	658	MSTRG.1035	.	4.16565	0.358775	4.31155	0.398829	0.642857	0.055348	0.428571	0.038398	1.28571	0.110717	2.03039	0.181303	5.01672	0.408425	13.614	1.15926	0.770517	0.073093	2.34347	0.216005	2.13374	0.212346	6.78875	0.555987
27142	i	novel	0.0138959	-0.0004096	chr13	.	14908347	14909129	MSTRG.10353.1	1	783	MSTRG.10353	LOC100787971	16.6564	1.43457	12.857	1.1893	20.2567	1.74405	2.45211	0.219695	2.52107	0.217097	0.636015	0.056793	28.6105	2.32926	13.788	1.17408	16.129	1.53004	5.67688	0.523258	3.28736	0.327153	9.51469	0.779236
27144	i	novel	0.0419471	-0.0004096	chr13	.	14912135	14912419	MSTRG.10354.1	1	285	MSTRG.10354	LOC100787971	12.7852	1.10115	11.6378	1.07652	24.5642	2.11492	3.19244	0.286024	0.238596	0.020546	0.103651	0.009255	0.599298	0.048791	8.11304	0.690846	7.12601	0.675993	1.30408	0.120202	6.6666	0.66345	0.326566	0.026745
27145	i	novel	0.00733976	-0.0004096	chr13	.	14913831	14914085	MSTRG.10355.1	1	255	MSTRG.10355	LOC100787971	21.8039	1.87791	34.8392	3.22271	44.7412	3.85211	5.59608	0.501377	3.84706	0.331282	0	0	40.9725	3.33569	18.6549	1.58851	22.1098	2.0974	6.21569	0.572921	5.76471	0.573695	34.5569	2.83014
27147	i	novel	0.0295491	-0.110592	chr13	.	14918286	14920320	MSTRG.10357.1	1	2035	MSTRG.10357	LOC100787971	31.7238	2.73228	34.0141	3.14639	43.0516	3.70664	17.5862	1.57563	11.9278	1.02714	10.3494	0.924143	40.6595	3.3102	21.4599	1.82736	25.4201	2.41142	16.4516	1.5164	16.4103	1.63313	29.5812	2.42264
27148	i	novel	0.00862832	-0.0004096	chr13	.	14921680	14921890	MSTRG.10358.1	1	211	MSTRG.10358	LOC100787971	24.654	2.12338	30.1801	2.79173	29.2891	2.52172	6.16114	0.552003	10.8483	0.934184	7.78199	0.694889	33.8341	2.75453	22.4692	1.91331	19.3791	1.83836	4.36493	0.40233	20.8863	2.07857	26.6256	2.18059
27149	i	novel	0.146639	-0.0561152	chr13	.	14923157	14923930	MSTRG.10359.1	1	774	MSTRG.10359	LOC100787971	39.1988	3.37608	38.4492	3.55664	53.4861	4.60502	36.5712	3.27657	22.8941	1.97148	22.0478	1.96875	59.9314	4.87918	30.2948	2.57968	31.7493	3.01183	32.0816	2.95707	22.58	2.24713	44.2503	3.62402
2717	u	novel	0.0065272	-0.0004096	chr1	.	36463606	36464095	MSTRG.1036.1	1	490	MSTRG.1036	.	0.715306	0.061607	1.75612	0.162445	1.72653	0.14865	6.11156	0.547561	3.76735	0.324418	2.66531	0.237997	0	0	1.83061	0.155881	0	0	0	0	3.68163	0.36639	22.7061	1.85959
27153	i	novel	0.0537634	-0.024576	chr13	.	14938088	14939258	MSTRG.10361.1	1	1171	MSTRG.10361	LOC102659359	0	0	0.468403	0.043328	0.735696	0.063342	0.255764	0.022915	0	0	0.211785	0.018911	1.45744	0.118655	0.579419	0.049339	0	0	0.905494	0.083462	0.679761	0.067649	14.4251	1.18139
27175	i	novel	0.165876	-0.0004096	chr13	.	15073195	15073445	MSTRG.10369.1	1	251	MSTRG.10369	LOC100819519	2.48285	0.21384	0	0	0.013546	0.001166	0.00996	0.000892	0	0	0.038702	0.003456	4.57099	0.372137	0.335458	0.028565	1.09405	0.103784	5.76892	0.531742	0	0	3.28287	0.268861
2718	u	novel	0.0107768	-0.0970752	chr1	.	36504478	36504694	MSTRG.1037.1	1	217	MSTRG.1037	.	0	0	0	0	0	0	0	0	0	0	0	0	0	0	0	0	0	0	8.94931	0.824889	0.792627	0.078881	0	0
27190	x	novel	0.036975	-0.0356352	chr13	-	15106274	15111489	MSTRG.10381.1	2	319	MSTRG.10381	LOC100799780	15.6286	1.34604	11.7385	1.08584	18.4919	1.59211	1.90514	0.17069	0	0	0	0	32.0515	2.6094	12.5751	1.0708	8.84552	0.83911	0.011687	0.001077	6.16936	0.613966	5.58605	0.457487
27207	i	novel	0.0159728	-0.0004096	chr13	.	15175664	15175870	MSTRG.10385.1	1	207	MSTRG.10385	LOC100802627	5.58558	0.481069	5.68599	0.525968	4.35266	0.374753	0	0	2.68116	0.230883	4.57005	0.40808	8.51373	0.693126	12.8651	1.0955	1.27332	0.120791	5.99742	0.552802	3.31884	0.330286	8.0537	0.659583
2720	i	novel	0.0755934	-0.0004096	chr1	.	36552939	36553148	MSTRG.1039.1	1	210	MSTRG.1039	LOC102665709	0.671429	0.057828	0.152381	0.014096	5.22857	0.450167	2.22381	0.199241	1.27143	0.109487	0.72381	0.064632	2.94762	0.239974	2.33333	0.198689	0	0	4.2619	0.392834	4.62381	0.460154	0	0
27222	u	novel	0.0255108	-0.098304	chr13	-	15300380	15301502	MSTRG.10393.1	2	212	MSTRG.10393	.	0	0	0	0	0	0	0	0	0	0	0	0	0	0	0	0	0	0	0.669127	0.061676	0	0	0	0
27226	x	novel	0.0163242	-0.0004096	chr13	-	15333322	15333650	MSTRG.10395.1	2	211	MSTRG.10395	LOC100793602	0.668246	0.057554	0	0	0	0	0	0	0.668246	0.057545	0	0	0	0	2.43128	0.20703	0.668246	0.063392	1.37441	0.126684	0	0	2.12796	0.174276
282	i	novel	0.00891703	-0.0004096	chr1	.	846872	847077	MSTRG.104.1	1	206	MSTRG.104	LOC100801632	0	0	0	0	1.36893	0.117862	2.72816	0.244427	0	0	0	0	0	0	0	0	0	0	2.51942	0.232223	0	0	0	0
27240	o	novel	0.00675025	-0.110592	chr13	+	15412647	15413249	MSTRG.10403.3	2	261	MSTRG.10403	LOC102666560	1.2189	0.10498	0	0	0	0	0	0	26.6705	2.29668	0	0	0	0	0	0	0	0	0	0	2.01155	0.200186	34.283	2.80771
27241	i	novel	0.00523745	-0.0004096	chr13	.	15415124	15415783	MSTRG.10404.1	1	660	MSTRG.10404	LOC102666560	3.32576	0.286437	2.51364	0.232517	2.50606	0.215766	4.79849	0.429917	2.14697	0.184882	4.32727	0.386402	3.3803	0.2752	2.11364	0.179981	0	0	0.972727	0.08966	3.29546	0.327959	6.52727	0.534572
27243	i	novel	0.0613139	-0.0004096	chr13	.	15418111	15418712	MSTRG.10407.1	1	602	MSTRG.10407	LOC100816666	0.799003	0.068816	1.77409	0.164107	0.83887	0.072225	1.40532	0.125908	0.799003	0.068805	0.420266	0.037527	0.052377	0.004264	0.993355	0.084587	0	0	0.00598	0.000551	0.712081	0.070865	38.0344	3.11495
2727	u	novel	0.0259096	-0.208896	chr1	.	36711780	36711998	MSTRG.1041.1	1	219	MSTRG.1041	.	2.78995	0.24029	1.16667	0.107919	2.52055	0.217013	4.82192	0.432016	3.83562	0.330297	4.07306	0.363702	0	0	5.74886	0.48953	3.78995	0.359525	6.56164	0.604809	9.01598	0.897257	2.7032	0.221387
27258	i	novel	0.012017	-0.0004096	chr13	.	15534182	15534540	MSTRG.10416.1	1	359	MSTRG.10416	LOC100802280	80.5695	6.93921	135.732	12.5555	88.535	7.62265	50.1365	4.49194	46.498	4.00409	37.0306	3.30663	76.8777	6.25882	74.869	6.37529	117.381	11.1351	44.7454	4.12434	124.252	12.3654	0.869081	0.071176
27260	i	novel	0.00876621	-0.126976	chr13	.	15539178	15539974	MSTRG.10418.1	1	797	MSTRG.10418	LOC100800659	5.84442	0.503362	5.78294	0.534935	6.65998	0.573408	6.61982	0.593099	9.8921	0.851839	5.10488	0.455838	6.00293	0.488715	8.2271	0.700559	5.7478	0.545253	8.03513	0.740626	6.20828	0.617839	1.46801	0.120227
27262	u	novel	0.0238212	-0.0950272	chr13	+	15565186	15565596	MSTRG.10420.1	2	331	MSTRG.10420	.	0	0	0.338369	0.0313	1.16096	0.099956	0	0	0	0	0	0	3.08157	0.250879	2.54326	0.216566	0.546828	0.051874	2.59214	0.238927	0	0	0	0
27286	i	novel	0.0324326	-0.057344	chr13	-	15616982	15617586	MSTRG.10425.1	1	605	MSTRG.10425	LOC100775676	19.1421	1.64865	22.0926	2.04361	16.0612	1.38283	15.4331	1.38271	17.7835	1.53139	24.7322	2.20845	21.1934	1.72541	21.3041	1.8141	19.8777	1.88565	34.0711	3.14045	14.7736	1.47024	40.2793	3.29881
2724	i	novel	0.0471313	-0.012288	chr1	.	36693514	36696271	MSTRG.1043.1	1	2758	MSTRG.1043	LOC100811740	4.96845	0.427918	6.91951	0.640071	12.1099	1.04263	8.54061	0.76519	9.08811	0.782605	6.23241	0.55652	18.355	1.49433	8.83503	0.752325	4.90138	0.464958	11.0848	1.02173	7.17513	0.714058	4.81109	0.39402
27295	u	novel	0.0394407	-0.024576	chr13	.	15656329	15657124	MSTRG.10430.1	1	796	MSTRG.10430	.	18.2714	1.57366	16.6784	1.54279	12.0226	1.03512	11.2186	1.00512	8.8505	0.762144	12.3807	1.10552	8.80528	0.716862	13.0503	1.11126	11.7487	1.11452	8.17462	0.753483	14.24	1.41714	16	1.31037
27300	i	novel	0.0149378	-0.0004096	chr13	.	15673945	15674277	MSTRG.10434.1	1	333	MSTRG.10434	LOC100801925	5.31121	0.457439	5.78543	0.535166	3.54919	0.305577	2.48355	0.222512	3.04221	0.261974	4.24386	0.378954	4.24762	0.34581	1.12588	0.095871	4.12623	0.391425	8.04122	0.741187	7.10363	0.706943	15.3073	1.25364
27301	i	novel	0.00870583	-0.0004096	chr13	-	15675008	15675266	MSTRG.10435.1	1	259	MSTRG.10435	LOC100801925	8.07336	0.695334	8.32432	0.77002	5.01544	0.431818	4.139	0.37083	3.35135	0.288595	4.60618	0.411306	5.34933	0.435504	4.55985	0.388282	3.67568	0.348685	7.98069	0.735608	6.89961	0.686639	13.9807	1.14499
27312	u	novel	0.038381	-0.0004096	chr13	.	15721698	15722015	MSTRG.10440.1	1	318	MSTRG.10440	.	0	0	0.132075	0.012217	0	0	1.95598	0.175244	0	0	0.833333	0.074412	0	0	0	0	0.484277	0.04594	0	0	0	0	0	0
27313	u	novel	0.0617009	-0.06144	chr13	-	15727390	15727729	MSTRG.10441.1	1	340	MSTRG.10441	.	0	0	0.829412	0.076723	0	0	0	0	0.276471	0.023808	1.65097	0.147422	0.929412	0.075666	0.376471	0.032057	0	0	0.3	0.027652	0	0	0	0
27333	j	novel	0.0420029	-0.0221184	chr13	-	15842160	15844160	MSTRG.10449.2	4	442	MSTRG.10449	LOC100810259	2.46157	0.212008	2.47544	0.228984	3.56457	0.306901	0	0	0	0	0	0	18.308	1.4905	4.51856	0.384767	3.3771	0.320361	11.7877	1.08652	2.00496	0.199531	0	0
2726	i	novel	0.0204085	-0.0397312	chr1	.	36701412	36701904	MSTRG.1045.1	1	493	MSTRG.1045	LOC100811740	2.33266	0.200905	0.730223	0.067547	1.62069	0.139538	5.01623	0.449425	2.59229	0.22323	1.47262	0.131497	1.33469	0.10866	2.57404	0.219186	1.82556	0.173177	3.3002	0.304191	2.58215	0.256972	0.490872	0.040202
27367	i	novel	0.0100867	-0.135168	chr13	.	16017948	16018240	MSTRG.10462.1	1	293	MSTRG.10462	LOC100775675	0.866282	0.07461	3.77474	0.349173	2.18334	0.18798	0.106112	0.009507	0.195108	0.016801	3.44302	0.307443	1.51288	0.123168	0.044856	0.00382	1.38405	0.131295	0	0	1.02389	0.101896	0.422639	0.034613
27370	i	novel	0.0181623	-0.0352256	chr13	.	16038846	16040474	MSTRG.10464.1	1	1629	MSTRG.10464	LOC100818449	16.6771	1.43634	11.3786	1.05255	16.8618	1.45176	10.5364	0.944005	10.8776	0.936706	10.8471	0.968583	22.9127	1.86539	19.0765	1.62441	11.906	1.12943	9.31658	0.858741	12.2156	1.21568	19.2903	1.57984
2729	i	novel	0.00358747	-0.0004096	chr1	.	36809236	36809522	MSTRG.1047.1	1	287	MSTRG.1047	LOC100812277	0.243902	0.021007	0	0	0	0	6.68641	0.599064	4.11498	0.354354	5.56446	0.496876	0	0	0.052265	0.00445	1.72474	0.163613	1.11498	0.102772	3.90592	0.388711	1.33798	0.109578
27413	u	novel	0.230784	-0.036864	chr13	-	16354214	16354716	MSTRG.10478.1	2	425	MSTRG.10478	.	5.46353	0.470557	5.98824	0.553926	5.97882	0.514762	3.23529	0.289864	3.13647	0.270091	3.24235	0.289524	4.17882	0.34021	2.74588	0.233819	1.37412	0.130353	5.66824	0.522461	1.13227	0.112682	2.92941	0.239914
27407	i	novel	0.167669	-0.08192	chr13	.	16290944	16291384	MSTRG.10480.1	1	441	MSTRG.10480	LOC102669322	7.43991	0.640777	8.95714	0.828557	4.70295	0.404913	43.7034	3.91557	27.8049	2.39437	25.974	2.31934	10.8119	0.880228	2.81406	0.239624	5.05534	0.479563	8.42208	0.776292	17.0077	1.69258	0	0
27433	i	novel	0.0141609	-0.0004096	chr13	.	16451291	16451588	MSTRG.10489.1	1	298	MSTRG.10489	LOC106795538	0	0	1.1442	0.105841	0.339935	0.029268	4.64559	0.416218	0.895973	0.077155	0	0	0	0	0	0	0	0	0.983701	0.090671	1.68792	0.167979	1.62416	0.133016
27437	u	novel	0.00854301	-0.086016	chr13	.	16475346	16475958	MSTRG.10495.1	1	613	MSTRG.10495	.	0	0	0.460033	0.042554	0.872757	0.075142	0	0	1.36705	0.117721	2.677	0.239041	2.06525	0.168138	1.95759	0.166693	0	0	1.70962	0.157582	0.698206	0.069484	167.338	13.7047
27444	j	novel	0.0107322	-0.012288	chr13	-	16502969	16503517	MSTRG.10496.5	2	249	MSTRG.10496	LOC100817736	1.17262	0.100994	0.725981	0.067155	0.851526	0.073314	2.01728	0.180737	0.644692	0.055516	0.93447	0.083443	1.40015	0.11399	1.49254	0.127093	1.2672	0.12021	0.88731	0.081786	1.03694	0.103195	0.596445	0.048848
27446	i	novel	0.00784017	-0.0004096	chr13	-	16512996	16513199	MSTRG.10496.6	1	204	MSTRG.10496	LOC100817736	4.57353	0.393904	6.22059	0.575419	3.48529	0.300075	4.61275	0.413276	1.30882	0.112707	2.09804	0.187343	11.598	0.944229	0.122549	0.010435	7.14216	0.677525	3.9902	0.36779	1.90196	0.18928	0.985294	0.080694
27447	i	novel	0.00412604	-0.0004096	chr13	.	16516397	16516794	MSTRG.10498.1	1	398	MSTRG.10498	LOC100817736	12.5201	1.07832	6.44975	0.596617	3.69849	0.318431	3.5402	0.317182	4.01256	0.345534	1.85678	0.165801	9.78895	0.796945	2.299	0.195765	7.18844	0.681915	2.44472	0.225339	2.07286	0.206288	0.650754	0.053296
2740	u	novel	0.143691	-0.188826	chr1	.	36888258	36888522	MSTRG.1050.1	1	265	MSTRG.1050	.	0	0	0	0	0	0	0	0	0	0	0	0	0	0	0	0	0	0	2.30566	0.212521	0	0	0	0
27457	u	novel	0.0797588	-0.057344	chr13	+	16625527	16630920	MSTRG.10503.1	2	3218	MSTRG.10503	.	0	0	0	0	0	0	0	0	0	0	0	0	0	0	0	0	0	0	0	0	0	0	3.60622	0.295343
27458	u	novel	0.0668406	-0.004096	chr13	-	16625529	16629821	MSTRG.10504.1	1	4293	MSTRG.10504	.	407.722	35.1158	406.357	37.589	357.368	30.7686	338.952	30.3682	396.867	34.1754	582.197	51.987	141.046	11.483	213.208	18.1552	204.075	19.3592	188.386	17.3642	101.622	10.1132	298.287	24.4292
27474	i	novel	0.0482305	-0.004096	chr13	.	16672574	16672847	MSTRG.10508.1	1	274	MSTRG.10508	LOC100790281	0	0	0	0	0	0	0	0	3.08759	0.265882	0.467153	0.041714	0	0	0	0	0	0	0.452555	0.041714	0	0	0	0
27481	i	novel	0.0881871	-0.0004096	chr13	.	16698064	16698279	MSTRG.10514.1	1	216	MSTRG.10514	LOC102665456	0.25	0.021532	4.19444	0.387996	0	0	0.408565	0.036605	4.0463	0.348439	2.61111	0.233158	0	0	0.546296	0.046519	0	0	0.425926	0.039259	1.38889	0.13822	0.587963	0.048153
27522	u	novel	0.0100011	-0.0339968	chr13	.	16840511	16840768	MSTRG.10522.1	1	258	MSTRG.10522	.	11.3876	0.980779	6.43798	0.595529	6.24031	0.537276	1.49225	0.133697	1.65504	0.142521	3.33721	0.297994	9.15504	0.745337	6.65504	0.566694	2.25194	0.213625	4.58527	0.42264	5.53488	0.550823	2.15116	0.176176
27530	u	novel	0.136254	-0.0610304	chr13	.	16875851	16877971	MSTRG.10528.1	1	2121	MSTRG.10528	.	49.3258	4.24828	34.6318	3.20352	54.7096	4.71036	14.397	1.28989	11.545	0.994178	6.31872	0.564227	28.1754	2.29384	33.2777	2.83368	23.9401	2.27103	8.65252	0.797533	7.61056	0.757391	11.2947	0.925013
27557	j	novel	0.0466941	-0.180224	chr13	+	17014085	17015791	MSTRG.10539.5	3	888	MSTRG.10539	LOC100801383	16.728	1.44074	7.07789	0.654721	9.81886	0.84538	2.97618	0.266648	7.13808	0.614683	4.09915	0.366032	9.55363	0.777787	10.8901	0.927319	11.4709	1.08816	4.11248	0.379061	8.12723	0.808809	3.2267	0.264261
27566	i	novel	0.00978499	-0.0290816	chr13	.	17034382	17035263	MSTRG.10543.1	1	882	MSTRG.10543	LOC100796237	6.32519	0.544769	7.68337	0.71073	13.7641	1.18505	5.7624	0.516278	0.719728	0.061978	0.455061	0.040634	13.3386	1.08594	5.1896	0.441908	2.23513	0.212031	2.49641	0.230103	3.65927	0.364165	0.106104	0.00869
27604	i	novel	0.0103139	-0.0004096	chr13	+	17292197	17292703	MSTRG.10558.1	1	507	MSTRG.10558	LOC100803330	0.255309	0.021989	0.556213	0.051451	2.29389	0.197498	0.556213	0.049834	0	0	0	0	7.48126	0.60907	0	0	0	0	0	0	1.67145	0.16634	0.591716	0.04846
27614	i	novel	0.0625437	-0.146227	chr13	.	17389319	17389747	MSTRG.10563.1	1	429	MSTRG.10563	LOC100802278	3.41026	0.293715	4.28438	0.396316	0.430236	0.037042	4.91809	0.440633	8.51049	0.732865	4.43357	0.395893	4.80597	0.391267	6.29334	0.535894	7.85048	0.744718	7.50117	0.691408	5.51894	0.549237	11.6159	0.951322
27615	i	novel	0.00736399	-0.0004096	chr13	.	17391158	17391465	MSTRG.10564.1	1	308	MSTRG.10564	LOC100802278	5.34091	0.459996	7.13636	0.660131	8.23052	0.708628	4.38312	0.392702	8.62662	0.742865	4.53571	0.405014	2.6526	0.215955	2.72078	0.231681	1.89935	0.180178	8.81818	0.812802	3.96429	0.39452	12.4513	1.01974
27628	i	novel	0.0135733	-0.0004096	chr13	.	17444467	17444696	MSTRG.10571.1	1	230	MSTRG.10571	LOC102668968	1.60299	0.138061	2.45388	0.22699	1.68656	0.145209	6.28146	0.562783	5.71941	0.492516	5.46894	0.488346	4.39283	0.357632	0.32236	0.02745	0.357776	0.03394	3.65406	0.336807	0.252174	0.025096	10.1003	0.827197
27637	i	novel	0.00489885	-0.0004096	chr13	-	17555142	17555383	MSTRG.10574.1	1	242	MSTRG.10574	LOC100800658	1.54132	0.132749	5.48347	0.507234	7.97934	0.687002	7.78099	0.697133	11.1983	0.964325	7.79752	0.696276	6.96694	0.567198	3.60331	0.306831	7.19421	0.682463	1.96624	0.181235	7.59091	0.755436	2.88843	0.236557
27643	i	novel	0.307438	-0.057344	chr13	+	17619824	17621099	MSTRG.10578.1	1	1276	MSTRG.10578	LOC100800131	6.52101	0.561635	7.57059	0.700298	8.21709	0.707471	15.9984	1.43337	15.968	1.37506	13.0533	1.16559	6.22414	0.506724	9.92477	0.845119	10.768	1.02148	18.1685	1.67466	11.9067	1.18494	0.255921	0.020959
27644	i	novel	0.0114658	-0.0004096	chr13	+	17619933	17620622	MSTRG.10578.2	2	635	MSTRG.10578	LOC100800131	0	0	0	0	0	0	0	0	2.16876	0.186758	0	0	0	0	0	0	0	0	5.67549	0.523129	0	0	0	0
27648	i	novel	0.0688168	-0.0004096	chr13	.	17659432	17659895	MSTRG.10582.1	1	464	MSTRG.10582	LOC100800654	2.20474	0.189888	1.50862	0.139551	4.33621	0.373337	0.607759	0.054452	0.775862	0.066812	0.267241	0.023863	9.47242	0.771176	3.71767	0.316569	0	0	2.71336	0.2501	3.55604	0.353891	7.51243	0.615254
27655	u	novel	0.0488694	-0.0323584	chr13	.	17667904	17668337	MSTRG.10583.1	1	434	MSTRG.10583	.	0.559908	0.048223	1.29954	0.12021	0.663594	0.057134	0.64977	0.058216	0.550691	0.047422	0	0	2.14516	0.174644	1.38249	0.117722	1.3318	0.126338	0.218894	0.020176	0.490783	0.048842	0	0
27659	u	novel	0.0050321	-0.0004096	chr13	.	17680962	17681213	MSTRG.10587.1	1	252	MSTRG.10587	.	5.9246	0.510268	5.05159	0.467284	3.10317	0.267176	3.36508	0.301492	11.2262	0.966722	3.34921	0.299066	5.63889	0.459078	5.4127	0.460905	6.96825	0.661028	3.78968	0.349308	9.53175	0.948585	1.88889	0.154697
27660	u	novel	0.0197414	-0.0004096	chr13	.	17681735	17681950	MSTRG.10588.1	1	216	MSTRG.10588	.	0	0	7.30556	0.675781	0	0	1.40741	0.126096	6.0787	0.523456	0	0	4.03704	0.328666	1.07407	0.09146	2.65278	0.25165	0.939815	0.086626	6.00926	0.598032	0	0
27661	u	novel	0.00924607	-0.0004096	chr13	.	17683082	17683529	MSTRG.10589.1	1	448	MSTRG.10589	.	2.02902	0.174753	3.29018	0.304349	3.05357	0.262905	6.67188	0.597762	4.11607	0.354448	3.17634	0.28363	5.91071	0.481208	11.6272	0.990089	2.94866	0.279718	2.58482	0.238252	4.65179	0.462939	2.25893	0.185002
27662	u	novel	0.0142751	-0.21545	chr13	.	17684002	17684805	MSTRG.10590.1	1	804	MSTRG.10590	.	1.2102	0.104231	1.9291	0.178447	0.646766	0.055685	3.30321	0.295949	3.56592	0.307072	5.30224	0.473461	2.17413	0.177002	1.97512	0.168187	1.87065	0.177455	3.54104	0.32639	2.58955	0.257708	0.288557	0.023632
27663	u	novel	0.0112764	-0.0004096	chr13	.	17685249	17685546	MSTRG.10591.1	1	298	MSTRG.10591	.	3.28524	0.282947	3.77517	0.349212	1.63758	0.140992	4.3255	0.38754	7.36745	0.634434	3.81879	0.340997	1.00671	0.081959	0	0	4.45973	0.423062	8.04362	0.741408	7.39262	0.735702	1.36577	0.111854
27695	u	novel	0.0183498	-0.002048	chr13	-	17792631	17793397	MSTRG.10600.1	3	444	MSTRG.10600	.	3.68694	0.317545	0	0	2.20636	0.189962	14.9775	1.3419	7.81982	0.673389	2.45495	0.219214	0.675676	0.055009	0	0	1.35135	0.128193	0	0	1.31896	0.13126	0	0
27694	i	novel	0.0063897	-0.0004096	chr13	-	17779545	17779773	MSTRG.10602.4	1	229	MSTRG.10602	LOC100798549	9.30568	0.80147	10.5677	0.977536	7.54585	0.64968	3.08297	0.276216	7.22707	0.622346	6.11354	0.545905	10.3537	0.842924	15.5633	1.32526	8.49782	0.806126	4.47598	0.412567	7.50655	0.74704	5.87336	0.481018
27691	i	novel	0.0090938	-0.0004096	chr13	-	17776675	17777054	MSTRG.10603.1	1	380	MSTRG.10603	LOC100798549	13.6184	1.17291	7.81316	0.722736	9.91053	0.853272	6.27368	0.562086	12.6158	1.08638	5.40063	0.482247	15.2079	1.23812	9.24737	0.787437	8.49168	0.805544	6.74737	0.621928	10.6079	1.05568	9.56691	0.783513
27693	i	novel	0.00374875	-0.02048	chr13	.	17778808	17779131	MSTRG.10604.1	1	324	MSTRG.10604	LOC100798549	8.66049	0.745902	7.59259	0.702333	6.13272	0.528012	14.1944	1.27174	10.9259	0.940866	8.11728	0.724829	8.17284	0.665374	12.2593	1.04391	6.10802	0.579424	11.5401	1.06369	3.00926	0.299477	8.5679	0.701696
27705	i	novel	0.0384664	-0.032768	chr13	.	17844185	17847395	MSTRG.10609.1	1	3211	MSTRG.10609	LOC100816831	11.1364	0.959145	8.6484	0.799997	10.5827	0.911144	8.74743	0.78372	6.04235	0.520326	6.84117	0.610879	13.2392	1.07784	9.92619	0.845241	7.57832	0.718901	11.341	1.04534	10.0131	0.996486	18.4917	1.51444
27707	i	novel	0.0189651	-0.0008192	chr13	.	17848470	17849225	MSTRG.10611.1	1	756	MSTRG.10611	LOC100816831	20.6336	1.77711	21.8651	2.02257	25.3929	2.18626	23.3399	2.09113	20.7077	1.7832	12.8228	1.145	22.9802	1.87088	28.1415	2.39632	22.541	2.1383	19.7143	1.81713	25.1098	2.49889	28.7249	2.35251
27709	i	novel	0.00502402	-0.0004096	chr13	.	17852178	17852413	MSTRG.10612.1	1	236	MSTRG.10612	LOC100816831	17.2966	1.4897	20.7754	1.92178	23.6017	2.03205	13.5	1.20952	11.6992	1.00745	9.41102	0.840352	8.19915	0.667516	18.5593	1.58037	10.7627	1.02098	9.88559	0.911189	10.9449	1.08922	15.339	1.25623
27714	i	novel	0.0686866	-0.0004096	chr13	-	17900845	17901108	MSTRG.10614.1	1	264	MSTRG.10614	LOC100796423	6.34091	0.546123	5.70833	0.528034	5.46212	0.470276	9.47727	0.84911	5.2197	0.449484	6.60985	0.590223	29.5189	2.40322	10.0076	0.852171	4.80303	0.455629	6.35227	0.585511	12.2614	1.22023	18.947	1.55172
27715	i	novel	0.00506702	-0.0004096	chr13	.	17901590	17901807	MSTRG.10615.1	1	218	MSTRG.10615	LOC100796423	0.327982	0.028248	0.992136	0.091775	6.79574	0.585097	4.7073	0.421747	10.9254	0.940817	9.86581	0.880962	6.76429	0.5507	2.86415	0.24389	9.8928	0.938459	8.18686	0.754611	8.23366	0.819401	0.767489	0.062856
27721	j	novel	0.100061	-0.028672	chr13	+	18013578	18014863	MSTRG.10617.2	3	1088	MSTRG.10617	LOC102665214	2.77706	0.239179	0.22717	0.021014	0	0	0.259191	0.023222	0	0	0.69761	0.062293	0	0	2.15625	0.18361	2.87164	0.272412	2.40052	0.221264	1.81456	0.180582	43.0185	3.52314
27733	i	novel	0.0579952	-0.0004096	chr13	+	18036985	18037229	MSTRG.10618.2	1	245	MSTRG.10618	LOC100789382	8.92653	0.768815	12.1469	1.12362	20.5469	1.76904	14.4122	1.29126	24.1429	2.07902	17.6816	1.57887	12.5061	1.01816	7.71837	0.657239	7.24082	0.686884	11.4653	1.0568	9.53469	0.948878	22.0694	1.80744
27736	u	novel	0.129831	-0.0004096	chr13	.	18058011	18058525	MSTRG.10619.1	1	515	MSTRG.10619	.	0	0	0	0	0	0	0	0	0.547573	0.047153	0	0	0	0	0	0	0	0	0	0	0	0	0	0
27743	i	novel	0.0187509	-0.0004096	chr13	+	18085114	18085459	MSTRG.10621.3	1	346	MSTRG.10621	LOC100779418	7.10116	0.611601	6.95954	0.643774	6.07803	0.523304	7.10983	0.637	5.47688	0.471631	3.09827	0.276658	10.6676	0.868481	6.43931	0.548323	3.89595	0.369581	4.43064	0.408387	9.94798	0.990008	10.1445	0.830817
27742	i	novel	0.00273184	-0.0004096	chr13	.	18081554	18082235	MSTRG.10622.1	1	682	MSTRG.10622	LOC100779418	1.28822	0.11095	1.66862	0.154352	1.27566	0.109831	0.240704	0.021566	0.046835	0.004033	1.28592	0.114826	4.44801	0.362125	2.60997	0.222246	1.57771	0.149666	3.9779	0.366657	2.65836	0.264556	2.47136	0.2024
27744	i	novel	0.0186363	-0.0004096	chr13	.	18086084	18086328	MSTRG.10623.1	1	245	MSTRG.10623	LOC100779418	0.096793	0.008336	0.595918	0.055124	1.49796	0.128971	2.12653	0.190525	0.2	0.017223	1.02449	0.091481	5.42056	0.441303	5.23863	0.446083	3.64301	0.345586	1.9551	0.180208	0.525187	0.052266	0.265034	0.021706
27751	u	novel	0.00792515	-0.04096	chr13	.	18223112	18223388	MSTRG.10628.1	1	277	MSTRG.10628	.	2.83033	0.243767	0	0	1.66787	0.1436	2.0361	0.182423	0.570397	0.049119	1.72924	0.154412	1.63899	0.133435	2.88087	0.245313	0.34296	0.032534	0.844765	0.077865	0	0	0.931408	0.076281
27755	u	novel	0.00697391	-0.0004096	chr13	.	18320797	18321023	MSTRG.10631.1	1	227	MSTRG.10631	.	0.30837	0.026559	1.08811	0.100652	4.36123	0.375492	1.18502	0.106171	1.59912	0.137705	0	0	0	0	1.51101	0.128667	0	0	0	0	0	0	1.70925	0.139985
27768	i	novel	0.0239502	-0.177357	chr13	.	18335901	18338128	MSTRG.10634.1	1	2228	MSTRG.10634	LOC100787969	8.19479	0.705793	6.70646	0.620364	7.55117	0.650137	8.59336	0.769916	10.263	0.88378	12.1481	1.08476	7.02244	0.571716	7.29623	0.621293	7.6333	0.724116	10.1481	0.935387	6.23833	0.620829	6.3649	0.521274
2773	x	novel	0.0042414	-0.0004096	chr1	+	37343335	37343598	MSTRG.1064.1	2	223	MSTRG.1064	LOC100798057	9.48431	0.816854	6.73094	0.622628	13.1345	1.13085	5.67713	0.508639	7.15247	0.615921	4.86099	0.434059	21.5022	1.75056	6.713	0.57163	17.5426	1.66414	6.05381	0.558001	16	1.5923	5.35426	0.438504
27784	i	novel	0.0162404	-0.0004096	chr13	.	18458171	18458463	MSTRG.10642.1	1	293	MSTRG.10642	LOC100784260	0.729645	0.062842	0.493144	0.045617	0.901353	0.077604	5.74841	0.515024	0.202503	0.017438	1.56495	0.139742	6.33111	0.515433	0.263652	0.022451	0.539249	0.051155	3.15806	0.291089	2.53951	0.252728	1.06143	0.086929
27790	j	novel	0.0381581	-0.156467	chr13	-	18579361	18580659	MSTRG.10646.2	2	450	MSTRG.10646	LOC100780489	0.354001	0.030489	0.462075	0.042743	0.786491	0.067715	1.01727	0.091141	1.02752	0.088483	1.93551	0.17283	0.011644	0.000948	0.033609	0.002862	0.694024	0.065837	0.172553	0.015905	0.026272	0.002615	0.001155	9.5e-05
27791	u	novel	0.205393	-0.0270336	chr13	.	18580984	18582038	MSTRG.10647.1	1	1055	MSTRG.10647	.	0	0	1.9545	0.180796	1.60379	0.138083	4.96209	0.444575	7.37915	0.635441	5.39621	0.481852	0	0	1.41706	0.120666	0.7109	0.067438	5.06635	0.466983	0.817062	0.081313	0	0
27794	i	novel	0.00818446	-0.0004096	chr13	.	18606550	18606767	MSTRG.10649.1	1	218	MSTRG.10649	LOC100779421	0	0	0	0	2.13761	0.184044	1.26605	0.113431	3.27523	0.28204	0	0	0	0	0	0	0	0	0	0	0.229358	0.022825	0	0
2775	i	novel	0.00344283	-0.0004096	chr1	.	37347206	37347484	MSTRG.1065.1	1	279	MSTRG.1065	LOC100798057	0	0	0.192222	0.017781	8.4731	0.729513	2.8853	0.258507	1.319	0.113583	0	0	14.1346	1.15073	0.635501	0.054115	0.087814	0.00833	0	0	0	0	0.011777	0.000965
27814	i	novel	0.0178322	-0.0004096	chr13	.	18692300	18692602	MSTRG.10659.1	1	303	MSTRG.10659	LOC100777822	1.15842	0.099771	2.18482	0.202101	5.14522	0.442991	3.09571	0.277358	11.066	0.952928	4.10891	0.366903	4.59406	0.374015	7.47195	0.636255	3.69637	0.350648	8.74081	0.80567	0.541254	0.053865	0.805281	0.065951
27815	i	novel	1.35187e-05	-0.0004096	chr13	-	18694044	18694248	MSTRG.10660.1	1	205	MSTRG.10660	LOC100777822	3.96585	0.341567	0.461978	0.042734	1.22439	0.105417	4.79512	0.429616	3.96098	0.341092	0.995122	0.088859	0.731707	0.05957	9.74634	0.829926	2.54634	0.241553	7.02927	0.647912	4.03415	0.401472	12.2927	1.00675
27852	i	novel	0.00421197	-0.106496	chr13	.	19139947	19140254	MSTRG.10670.1	1	308	MSTRG.10670	LOC100815252	35.2372	3.03487	19.5688	1.81016	10.9317	0.941195	13.3481	1.19592	17.7142	1.52543	14.5411	1.29844	16.621	1.35316	22.3788	1.90562	36.1754	3.43169	20.492	1.88882	28.8321	2.86932	29.1934	2.39088
27861	u	novel	0.142671	-0.147456	chr13	.	19219909	19220762	MSTRG.10673.1	1	854	MSTRG.10673	.	5.15457	0.443947	4.11241	0.380408	5.02225	0.432404	7.2822	0.652444	8.88993	0.76554	8.70492	0.777301	6.2459	0.508496	13.5878	1.15704	4.8185	0.457096	6.86651	0.63291	3.97658	0.395743	1.05035	0.086022
27862	u	novel	0.0220719	-0.0004096	chr13	.	19221756	19222011	MSTRG.10674.1	1	256	MSTRG.10674	.	1.64062	0.141302	0.882812	0.081662	2.19141	0.188675	3.64453	0.326529	0	0	0.246094	0.021975	1.66406	0.135476	1.61719	0.137708	1.07422	0.101903	0	0	2.24219	0.223139	0	0
27864	j	novel	0.0147912	-0.11264	chr13	+	19239788	19241414	MSTRG.10675.1	2	335	MSTRG.10675	LOC100813127	9.53305	0.821053	9.87598	0.913552	6.28512	0.541134	6.87433	0.615901	14.2963	1.2311	8.66915	0.774107	5.10735	0.415803	12.7361	1.08451	11.7092	1.11077	12.1444	1.11939	5.7261	0.569853	17.6406	1.44473
27866	i	novel	0.175208	-0.0004096	chr13	+	19244566	19245888	MSTRG.10676.1	1	1323	MSTRG.10676	LOC100813127	12.7128	1.09491	13.2275	1.22358	14.6213	1.25886	8.25775	0.739847	11.7672	1.01331	9.38851	0.838342	6.51701	0.530568	12.1693	1.03625	10.8575	1.02997	5.72109	0.527332	8.34543	0.830524	16.0008	1.31043
27870	j	novel	0.0709629	-0.323584	chr13	+	19268137	19270367	MSTRG.10677.1	2	1859	MSTRG.10677	LOC102669800	21.3785	1.84127	23.1661	2.14292	20.7835	1.78941	32.4698	2.90911	23.5538	2.02829	22.5985	2.01792	19.9916	1.62757	30.2185	2.57318	17.587	1.66836	22.2579	2.05159	20.3176	2.02198	5.73068	0.469332
27886	u	novel	0.00737984	-0.0004096	chr13	.	19347340	19347585	MSTRG.10680.1	1	246	MSTRG.10680	.	0	0	0	0	0	0	0	0	0	0	0	0	0	0	0	0	1.14634	0.108745	0	0	0	0	0	0
27921	u	novel	0.0230377	-0.229376	chr13	-	19591785	19592390	MSTRG.10693.1	2	509	MSTRG.10693	.	11.666	1.00476	7.25641	0.671235	6.74656	0.580863	4.88802	0.437938	7.20629	0.620556	5.1978	0.464135	17.4244	1.41857	11.9352	1.01631	2.64922	0.251312	10.2222	0.942217	7.08256	0.704845	8.13556	0.666288
27923	i	novel	0.0171795	-0.0004096	chr13	.	19593502	19593803	MSTRG.10695.1	1	302	MSTRG.10695	LOC100787257	1.49007	0.128335	1.71192	0.158357	4.68212	0.403119	2.15563	0.193132	5.98344	0.515253	2.71854	0.242751	2.60927	0.212428	4.7947	0.408281	5.7351	0.544047	6.29139	0.579899	2.26159	0.22507	4.66556	0.382101
27924	u	novel	0.065656	-0.0258048	chr13	+	19610003	19611484	MSTRG.10696.1	1	1482	MSTRG.10696	.	6.3529	0.547156	10.2908	0.951926	6.222	0.535699	11.5189	1.03203	9.04993	0.779318	10.0146	0.894248	7.62753	0.620978	8.57018	0.729772	8.00877	0.759734	11.1053	1.02361	6.09379	0.606445	13.664	1.11905
27944	u	novel	0.22497	-0.049152	chr13	.	19784093	19784538	MSTRG.10701.1	1	446	MSTRG.10701	.	1.80717	0.155647	11.3161	1.04677	4.06502	0.349989	1.09417	0.098031	0	0	0	0	6.0426	0.491945	2.01794	0.171832	5.09865	0.483672	5.30493	0.488974	4.69731	0.467469	23.0448	1.88733
27970	u	novel	0.00352212	-0.0004096	chr13	.	19899085	19899403	MSTRG.10709.1	1	319	MSTRG.10709	.	1.76802	0.152275	6.93417	0.641427	1.76802	0.152223	5.30408	0.475215	2.58934	0.222976	2.65204	0.236812	0.426332	0.034709	0.467085	0.039773	4.57053	0.433573	3.76175	0.346734	2.28527	0.227426	2.82132	0.231061
27981	i	novel	0.0948191	-0.0004096	chr13	-	20039155	20039490	MSTRG.10716.1	1	336	MSTRG.10716	LOC100790619	0.104465	0.008997	0	0	3.24405	0.279305	0	0	0.654762	0.056384	0	0	0.642571	0.052313	0.023739	0.002021	0	0	0	0	0.892857	0.088856	0.488095	0.039974
27983	u	novel	0.00854911	-0.495616	chr13	.	20058093	20058294	MSTRG.10717.1	1	202	MSTRG.10717	.	0	0	4.0495	0.374589	4.4505	0.383177	0	0	0	0	0	0	1.48515	0.12091	3.30693	0.281594	4.37129	0.414672	2.78218	0.256443	0	0	2.5297	0.207178
28003	i	novel	0.00934473	-0.0004096	chr13	.	20170194	20170401	MSTRG.10725.1	1	208	MSTRG.10725	LOC100797114	5.45192	0.469558	1.34135	0.124078	2.09135	0.18006	3.36058	0.301089	2.26923	0.195411	4.69712	0.419427	1.26442	0.10294	0	0	4.74038	0.449686	4.50481	0.415224	4.10577	0.4086	2.38942	0.195689
28011	u	novel	0.110817	-0.0004096	chr13	.	20250034	20250498	MSTRG.10726.1	1	465	MSTRG.10726	.	4.47527	0.385441	7.11613	0.658259	13.6129	1.17204	6.80215	0.609434	11.5935	0.998357	3.75484	0.335286	1.67527	0.136388	2.52473	0.214987	8.5828	0.814188	6.5914	0.607552	3.4129	0.339647	2.79355	0.228786
28006	j	novel	0.0257111	-0.0004096	chr13	-	20203625	20203977	MSTRG.10727.2	2	250	MSTRG.10727	LOC100792915	0.252805	0.021773	1.3785	0.127514	3.98708	0.343278	0.264439	0.023692	0	0	1.59981	0.142854	3.57193	0.2908	3.11612	0.265346	0.873388	0.082852	0	0	0.594564	0.05917	0	0
2793	i	novel	0.0106486	-0.1024	chr1	.	37614097	37614501	MSTRG.1073.1	1	405	MSTRG.1073	LOC100776098	15.2963	1.31742	16.2173	1.50014	16.8938	1.45452	26.7037	2.3925	12.6222	1.08694	14.4642	1.29157	8.8321	0.719046	13.2543	1.12864	10.6568	1.01093	11.1407	1.02688	10.242	1.01927	16.3037	1.33524
28049	j	novel	0.00997406	-0.008192	chr13	+	20569601	20573013	MSTRG.10748.2	3	1960	MSTRG.10748	LOC100820564	13.5009	1.1628	10.3284	0.955398	29.0086	2.49757	41.5665	3.72412	37.4838	3.22785	56.297	5.02701	51.031	4.15458	24.4418	2.08128	40.6215	3.85346	15.3976	1.41925	12.6853	1.26242	38.3593	3.14156
2796	i	novel	0.0300913	-0.0004096	chr1	.	37631528	37631739	MSTRG.1075.1	1	212	MSTRG.1075	LOC106798382	4.83962	0.416822	6.14151	0.568104	0.34434	0.029647	1.63679	0.146647	0.169811	0.014623	0	0	6.33019	0.515358	9.41509	0.801719	6.78774	0.643903	1.2783	0.117825	0.382075	0.038024	4.55189	0.372791
28055	u	novel	0.0249633	-0.45056	chr13	.	20592685	20595167	MSTRG.10750.1	1	2483	MSTRG.10750	.	0.339911	0.029276	0	0	0.495771	0.042685	0.227145	0.020351	0.397503	0.03423	0.157068	0.014025	1.44825	0.117906	1.08739	0.092594	0	0	0	0	0.120822	0.012024	30.2702	2.47908
28061	u	novel	0.247645	-0.0434176	chr13	.	20626986	20627485	MSTRG.10753.1	1	500	MSTRG.10753	.	0.49	0.042202	1.128	0.104343	3.558	0.306335	0.562	0.050352	0	0	0.49	0.043754	3.954	0.321906	28.978	2.46755	1.112	0.105487	0	0	1.42	0.141316	0.6	0.049139
28091	u	novel	0.0842899	-0.0270336	chr13	-	20723155	20725285	MSTRG.10760.1	1	2131	MSTRG.10760	.	1.11215	0.095786	0.132332	0.012241	3.50587	0.301847	0	0	0.640075	0.055119	0.276865	0.024723	1.8245	0.148537	3.50727	0.298653	0.553261	0.052484	0.140779	0.012976	0.39465	0.039275	81.9141	6.70862
28112	u	novel	0.00583886	-0.069632	chr13	.	20835905	20836525	MSTRG.10767.1	1	621	MSTRG.10767	.	5.0789	0.437431	2.9211	0.270208	6.63124	0.570934	1.88728	0.169089	1.21256	0.104417	2.19807	0.196275	3.29147	0.267967	4.03704	0.343764	0.703704	0.066755	2.06924	0.190729	1.4525	0.14455	0.483092	0.039564
28130	o	novel	0.421751	-0.0299008	chr13	+	20935918	20936883	MSTRG.10778.1	2	910	MSTRG.10778	LOC100306346	11.1604	0.961215	24.5187	2.26804	18.374	1.58196	69.933	6.26559	52.5187	4.52255	67.0429	5.98656	21.4818	1.74889	0	0	44.2648	4.19908	24.3499	2.24441	50.1944	4.99528	0	0
28149	i	novel	0.0151111	-0.06144	chr13	+	20988561	20989052	MSTRG.10784.4	1	492	MSTRG.10784	LOC100778549	9.8313	0.84674	8.2622	0.764273	15.3496	1.32156	11.9329	1.06912	23.4411	2.01858	20.0813	1.79315	13.2683	1.08021	6.48577	0.55228	14.4431	1.37011	14.5102	1.33745	5.9066	0.587816	41.372	3.38829
28148	i	novel	0.00951959	-0.0004096	chr13	.	20987831	20988063	MSTRG.10785.1	1	233	MSTRG.10785	LOC100778549	0.590129	0.050826	0.583691	0.053993	0	0	3.39914	0.304544	0.254936	0.021953	0.129185	0.011536	4.35501	0.354554	0.608222	0.051792	0.143062	0.013571	5.28437	0.487079	1.91846	0.190922	0.151073	0.012373
2817	i	novel	0.0191521	-0.151552	chr1	.	37823113	37823336	MSTRG.1079.1	1	224	MSTRG.1079	LOC106798384	0	0	0	0	0.46875	0.040358	0	0	0	0	0	0	0	0	0	0	0	0	0.482143	0.044441	0	0	0	0
28182	u	novel	0.0192423	-0.077824	chr13	.	21124735	21125450	MSTRG.10802.1	1	716	MSTRG.10802	.	0.385475	0.0332	0.568436	0.052582	0.562849	0.04846	0.579609	0.05193	1.13408	0.097659	0.277933	0.024818	0.344972	0.028085	0.337989	0.028781	0.317039	0.030075	0.494413	0.045572	0.079609	0.007923	0.497207	0.04072
28199	i	novel	0.0171171	-0.0004096	chr13	.	21175987	21177088	MSTRG.10808.1	1	1102	MSTRG.10808	LOC100782819	6.03358	0.519654	3.07078	0.284055	6.23321	0.536665	6.62613	0.593664	9.1706	0.789709	4.9265	0.439909	2.36298	0.192376	4.55535	0.3879	3.41651	0.3241	5.34664	0.492818	4.61706	0.459483	8.94102	0.732253
28219	i	novel	0.0106444	-0.04096	chr13	-	21269796	21270998	MSTRG.10817.2	1	1203	MSTRG.10817	LOC100793586	10.7149	0.92284	10.6392	0.984154	7.06234	0.608051	10.8096	0.968482	12.5761	1.08296	12.2244	1.09157	9.32086	0.758837	8.72485	0.742944	11.6717	1.1072	10.7415	0.990079	12.123	1.20646	7.55943	0.619104
28271	x	novel	0.0761019	-0.0004096	chr13	-	21406193	21418912	MSTRG.10830.1	2	523	MSTRG.10830	LOC102663036	9.99618	0.86094	7.64627	0.707298	12.6558	1.08964	9.56405	0.856885	8.46654	0.72908	8.35564	0.746113	14.5239	1.18243	12.8489	1.09412	9.23327	0.875893	8.81453	0.812466	14.7419	1.46709	32.1319	2.63155
28291	u	novel	1.06818e-05	-0.0004096	chr13	.	21492673	21492930	MSTRG.10835.1	1	258	MSTRG.10835	.	0	0	0	0	0	0	0	0	0	0	0	0	0	0	0	0	0	0	0	0	0	0	0	0
28329	u	novel	0.0357022	-0.0004096	chr13	.	21618648	21618947	MSTRG.10848.1	1	300	MSTRG.10848	.	2.76667	0.238285	0.13	0.012025	5.13667	0.442255	1.35333	0.121251	0	0	4.38	0.39111	1.5	0.122119	3	0.255458	0	0	0	0	0	0	0	0
28341	i	novel	1.80705e-05	-0.0004096	chr13	.	21678056	21678280	MSTRG.10857.1	1	225	MSTRG.10857	LOC100819339	5.90667	0.508723	12.9512	1.19802	6.33778	0.545668	11.4133	1.02257	16.6	1.42948	7.39111	0.659985	11.7504	0.956629	12.5114	1.06538	16.4612	1.56155	26.1674	2.41194	11.6218	1.15659	3.36889	0.275906
28342	i	novel	0.00771095	-0.0004096	chr13	.	21680056	21680324	MSTRG.10858.1	1	269	MSTRG.10858	LOC100819339	9.3655	0.806622	12.5675	1.16253	8.82813	0.760081	15.8385	1.41904	23.3916	2.01432	16.243	1.45041	6.88379	0.560428	10.8422	0.923239	19.7657	1.87503	4.03274	0.371711	12.1816	1.2123	9.03699	0.740113
28411	i	novel	0.016846	-0.0004096	chr13	.	21846797	21847367	MSTRG.10875.1	1	571	MSTRG.10875	LOC106795461	0.559545	0.048192	5.35134	0.495011	0.268259	0.023096	3.93384	0.35245	3.16186	0.272277	6.94901	0.620509	4.22547	0.344007	5.61095	0.477787	7.23062	0.685916	5.06264	0.466641	3.67377	0.365608	4.51537	0.369801
28416	j	novel	0.0378528	-0.0196608	chr13	-	21888481	21891280	MSTRG.10878.1	3	2615	MSTRG.10878	LOC100306485	24.1924	2.08361	29.2543	2.70609	22.5004	1.93723	33.1778	2.97254	30.5586	2.6315	28.4552	2.5409	20.8223	1.6952	27.9843	2.38293	19.5605	1.85557	26.9188	2.4812	12.1792	1.21205	14.2009	1.16303
2831	i	novel	0.00851223	-0.0004096	chr1	.	38072815	38073363	MSTRG.1088.1	1	549	MSTRG.1088	LOC100809763	2.02732	0.174607	0	0	6.86055	0.590677	1.01639	0.091063	0.551002	0.047449	0	0	12.7237	1.03588	5.43069	0.462437	1.0929	0.103675	0.005464	0.000504	0.546448	0.054382	0	0
28440	u	novel	0.0163458	-0.0462848	chr13	.	21912840	21913382	MSTRG.10880.1	1	543	MSTRG.10880	.	6.99263	0.602254	4.94475	0.457401	4.74033	0.408131	3.06077	0.274228	6.14733	0.529366	9.1547	0.817464	5.43831	0.442748	7.28913	0.620688	6.82136	0.647093	5.75875	0.530804	1.64273	0.163482	1.07551	0.088082
28355	i	novel	0.221034	-0.016384	chr13	.	21692166	21693782	MSTRG.10885.1	1	1617	MSTRG.10885	LOC100813841	18.1441	1.5627	32.6871	3.02363	37.3092	3.21223	55.1701	4.94292	32.5857	2.80605	27.3253	2.44	11.5906	0.943623	4.53742	0.386373	5.39889	0.512153	10.0062	0.922304	31.9295	3.17758	2.69017	0.22032
28521	u	novel	0.0110949	-0.0004096	chr13	.	22142166	22142414	MSTRG.10908.1	1	249	MSTRG.10908	.	2.18474	0.188165	0.650602	0.060182	0.831325	0.071575	1.25301	0.112263	2.45382	0.211306	3.63855	0.324903	1.51004	0.122937	0.365462	0.03112	1.30924	0.124198	1.17671	0.108461	0.353414	0.035171	0.052209	0.004276
28522	u	novel	0.0219795	-0.0569344	chr13	+	22143308	22144210	MSTRG.10909.1	1	903	MSTRG.10909	.	3.63344	0.312937	1.96789	0.182035	4.18703	0.360493	2.80068	0.250925	3.71301	0.319739	4.31131	0.384976	2.665	0.216965	1.46696	0.124916	1.88515	0.17883	6.47434	0.596763	3.39734	0.338098	1.52141	0.124601
28537	i	novel	0.0544741	-0.135168	chr13	-	22151251	22152300	MSTRG.10911.1	1	1050	MSTRG.10911	LOC100777277	15.8398	1.36424	17.7635	1.64316	19.4284	1.67274	22.4543	2.01177	22.0447	1.89834	26.2875	2.34733	16.0211	1.30432	17.8297	1.51824	13.0491	1.23787	19.225	1.77203	17.9993	1.79126	14.7098	1.20471
28540	i	novel	0.144245	-0.0004096	chr13	.	22167719	22168013	MSTRG.10913.1	1	295	MSTRG.10913	LOC100306083	3.44281	0.296519	5.59574	0.517619	0.353027	0.030395	0	0	0.144068	0.012406	3.47062	0.309907	10.5122	0.855827	8.17038	0.695729	2.8408	0.269486	10.4205	0.960491	0.242561	0.024139	6.06195	0.496463
28542	j	novel	0.202447	-0.0004096	chr13	-	22173416	22174082	MSTRG.10914.2	2	388	MSTRG.10914	LOC100790272	0.685799	0.059066	4.56558	0.422327	0.807629	0.069535	4.3768	0.392136	8.19955	0.706089	3.02404	0.27003	0.474663	0.038644	1.35716	0.115565	4.1654	0.395142	6.94503	0.640148	0.003255	0.000324	2.14527	0.175693
28553	u	novel	0.023811	-0.04096	chr13	.	22206872	22207160	MSTRG.10916.1	1	289	MSTRG.10916	.	0.117647	0.010133	0.228374	0.021125	2.93426	0.252632	1.17301	0.105095	0.906574	0.078068	0.941176	0.084042	0	0	0.221453	0.018857	2.28374	0.216642	1.79585	0.165529	0.567474	0.056474	0.906574	0.074247
28556	i	novel	0.0620575	-0.0106496	chr13	.	22212202	22212949	MSTRG.10920.1	1	748	MSTRG.10920	LOC100500110	9.65909	0.831908	4.98128	0.460781	8.66043	0.745642	9.56016	0.856536	9.82888	0.846395	9.20856	0.822273	5.19118	0.422628	11.135	0.948176	7.23396	0.686233	16.1738	1.49079	12.738	1.26766	9.69652	0.794128
28569	i	novel	0.00329969	-0.0004096	chr13	-	22229410	22229627	MSTRG.10922.10	1	218	MSTRG.10922	LOC100792905	7.77064	0.669262	7.20642	0.666611	20.1697	1.73656	5.45413	0.488659	1.61009	0.13865	10.2385	0.914244	4.04129	0.329012	37.1972	3.16744	14.445	1.37029	5.03003	0.463635	8.04587	0.800713	30.4358	2.49263
28575	i	novel	0.0118548	-0.0004096	chr13	.	22244472	22244702	MSTRG.10925.1	1	231	MSTRG.10925	LOC100779225	0.571429	0.049215	0.34145	0.031585	0.412319	0.0355	0.802154	0.071868	0	0	0.257052	0.022953	0.103896	0.008458	9.41354	0.801587	0.325541	0.030882	1.67483	0.154375	0.21645	0.021541	1.16883	0.095725
28589	j	novel	0.0369362	-0.0684032	chr13	-	22311846	22312284	MSTRG.10933.2	2	207	MSTRG.10933	LOC100782982	0.311594	0.026837	0	0	0	0	0.334714	0.029988	0.438406	0.037753	0	0	0.469769	0.038245	0.455918	0.038823	0.253784	0.024075	1.18546	0.109268	0.244767	0.024359	0	0
28609	i	novel	0.0275046	-0.0872448	chr13	.	22345237	22345600	MSTRG.10939.1	1	364	MSTRG.10939	LOC100795172	27.4228	2.36184	16.7179	1.54644	22.2734	1.91768	21.2764	1.90624	19.8558	1.70984	11.2598	1.00544	8.24348	0.671124	13.261	1.12921	9.10451	0.863679	18.8288	1.73551	35.3269	3.51568	20.1978	1.65416
28617	i	novel	0.0229662	-0.14295	chr13	.	22371377	22371777	MSTRG.10942.1	1	401	MSTRG.10942	LOC100797284	7.96229	0.685768	9.09975	0.841749	14.404	1.24015	6.20449	0.555887	10.3364	0.890096	9.83292	0.878025	31.2383	2.5432	11.1122	0.946234	9.81795	0.931358	13.8096	1.27288	7.29676	0.726162	6.97007	0.570836
28647	i	novel	1.69584e-05	-0.0004096	chr13	.	22450831	22451044	MSTRG.10952.1	1	214	MSTRG.10952	LOC100787066	1.69159	0.145691	0.658879	0.060948	0.691589	0.059544	3.02767	0.271262	2.39252	0.206028	2.95794	0.264128	0	0	1.40187	0.119373	0	0	6.65738	0.613634	1.10748	0.110214	0	0
28663	i	novel	0.00667376	-0.0004096	chr13	.	22514526	22514851	MSTRG.10957.1	1	326	MSTRG.10957	LOC100801376	1.99386	0.171726	0.51227	0.047386	5.10736	0.439732	2.28873	0.205057	2.13804	0.184113	3.15815	0.282005	12.6168	1.02717	5.60023	0.476874	3.97239	0.376832	7.73921	0.713349	2.74847	0.273523	4.06748	0.33312
28671	j	novel	0.010783	-0.0114688	chr13	+	22533837	22534940	MSTRG.10960.3	3	496	MSTRG.10960	LOC102662155	0	0	0	0	0	0	0	0	0	0	0	0	0	0	0	0	0	0	0	0	0	0	0	0
28658	x	novel	0.00967822	-0.0004096	chr13	-	22507543	22507768	MSTRG.10962.1	1	226	MSTRG.10962	LOC100800834	25.9159	2.23206	29.1726	2.69853	121.947	10.4993	15.1327	1.35581	9.07965	0.781877	6.24779	0.557893	189.845	15.4558	38.7611	3.3006	24.6062	2.33421	7.96018	0.733717	26.4602	2.63328	26.5929	2.17791
2861	u	novel	0.00480687	-0.0372736	chr1	.	39183324	39183553	MSTRG.1097.1	1	230	MSTRG.1097	.	0	0	0	0	0	0	0	0	0	0	0	0	0	0	0	0	0	0	0	0	0	0	0	0
28717	u	novel	0.0257475	-0.0131072	chr13	+	22738020	22741529	MSTRG.10982.1	2	596	MSTRG.10982	.	0	0	0	0	0	0	3.50376	0.313917	1.36996	0.117972	1.41443	0.126301	0	0	0.772148	0.06575	0	0	29.2465	2.69576	4.09705	0.407732	2.40224	0.196739
28716	u	novel	0.136282	-0.0004096	chr13	+	22738020	22741344	MSTRG.10982.2	2	355	MSTRG.10982	.	0	0	0	0	0	0	0	0	0	0	0	0	0	0	0	0	0	0	3.8058	0.350794	0	0	0	0
28722	i	novel	0.0304427	-0.0290816	chr13	.	22745589	22748668	MSTRG.10984.1	1	3080	MSTRG.10984	LOC100791319	39.5954	3.41023	44.0037	4.07045	48.1827	4.14842	54.1915	4.85525	61.3103	5.27962	82.4659	7.36375	40.6278	3.30762	55.8041	4.75186	68.7043	6.51748	57.1542	5.2681	47.0035	4.67772	22.4688	1.84015
28759	u	novel	0.045816	-0.0028672	chr13	.	22876625	22877533	MSTRG.10991.1	1	909	MSTRG.10991	.	7.91749	0.68191	7.59516	0.70257	7.33003	0.631098	9.61936	0.86184	12.6216	1.08688	7.37074	0.658166	7.78108	0.633479	6.34434	0.540236	7.9791	0.756919	12.6755	1.16834	5.74808	0.57204	9.19142	0.752761
2876	u	novel	0.129338	-0.0004096	chr1	.	39578727	39579391	MSTRG.1100.1	1	665	MSTRG.1100	.	139.635	12.0263	140.636	13.0092	275.129	23.688	333.429	29.8733	211.653	18.2261	204.068	18.2221	103.979	8.46522	68.4541	5.82904	78.4496	7.44195	58.5534	5.39707	125.341	12.4738	89.3519	7.31776
28821	x	novel	0.0159397	-0.0540672	chr13	+	23083673	23088978	MSTRG.11020.1	2	838	MSTRG.11020	LOC100819694	28.6827	2.47035	28.312	2.61892	41.6624	3.58703	19.7915	1.7732	12.07	1.03939	22.9686	2.05097	62.402	5.08032	67.7138	5.766	15.8813	1.50654	16.7282	1.5419	25.009	2.48886	89.1547	7.3016
28828	i	novel	0.0133487	-0.135168	chr13	.	23103179	23103781	MSTRG.11022.1	1	603	MSTRG.11022	LOC100797654	1.56716	0.134975	0.933665	0.086366	0.330017	0.028414	0.994351	0.089088	2.95522	0.254484	1.71144	0.152822	0	0	2.61139	0.222367	2.45274	0.232673	6.22303	0.573598	0.218818	0.021776	0.260128	0.021304
28829	i	novel	0.0773323	-0.0004096	chr13	.	23106003	23106227	MSTRG.11023.1	1	225	MSTRG.11023	LOC100797654	0	0	0.92	0.085102	0	0	0	0	0.437333	0.03766	0.702222	0.062705	0	0	1.15111	0.09802	0.693333	0.065771	1.79556	0.165503	0	0	0.426888	0.034961
28844	i	novel	0.0145822	-0.049152	chr13	-	23127988	23128201	MSTRG.11025.3	1	214	MSTRG.11025	LOC100798707	0	0	0	0	1.08333	0.093272	0	0	0	0	0	0	0	0	0	0	0	0	0	0	0	0	7.2243	0.591657
2882	j	novel	0.140328	-0.167936	chr1	+	39687246	39688083	MSTRG.1103.2	2	716	MSTRG.1103	LOC100783058	13.53	1.16529	9.40126	0.869639	5.04891	0.434699	10.7717	0.965079	9.41105	0.810415	12.7405	1.13765	7.52103	0.612308	10.1255	0.862211	5.06569	0.480545	7.93837	0.731706	9.63991	0.95935	11.2049	0.917661
28865	x	novel	0.0126774	-0.0704512	chr13	+	23236919	23237789	MSTRG.11035.1	2	303	MSTRG.11035	LOC100779408	955.118	82.2614	0	0	0	0	0	0	1.21673	0.104777	0.434832	0.038828	9.68568	0.788539	0	0	0	0	0	0	7.81462	0.777699	0.434183	0.035559
28887	u	novel	0.0170679	-0.0004096	chr13	.	23326260	23326563	MSTRG.11044.1	1	304	MSTRG.11044	.	0	0	0	0	0	0	0	0	0	0	0	0	0	0	0	0	0	0	0	0	0	0	0	0
28885	u	novel	0.0198486	-0.139264	chr13	+	23324342	23324904	MSTRG.11045.1	2	262	MSTRG.11045	.	0	0	0	0	0	0	0	0	0	0	0	0	0	0	0	0	0	0	0	0	0	0	0	0
28886	u	novel	0.00539022	-0.0004096	chr13	.	23324960	23325266	MSTRG.11046.1	1	307	MSTRG.11046	.	0	0	0	0	0	0	0	0	0.241042	0.020757	0	0	0	0	0	0	0	0	0	0	0	0	0	0
28892	i	novel	0.0102089	-0.0004096	chr13	.	23373333	23373546	MSTRG.11050.1	1	214	MSTRG.11050	LOC100803485	0	0	2.63551	0.243791	0	0	0	0	0	0	0	0	0	0	0	0	0	0	0	0	0	0	0	0
28893	i	novel	0.175044	-0.0344064	chr13	.	23377371	23377737	MSTRG.11051.1	1	367	MSTRG.11051	LOC100803485	0	0	0.601433	0.055634	0	0	0	0	0.768392	0.066169	0.768392	0.068613	0	0	0	0	0	0	0	0	0	0	0.104714	0.008576
28902	j	novel	0.120482	-0.0417792	chr13	-	23409164	23412416	MSTRG.11055.4	3	1648	MSTRG.11055	LOC100500329	53.5504	4.61213	51.458	4.75999	56.0362	4.82458	28.7508	2.57591	37.4567	3.22551	32.6351	2.91414	89.2985	7.27004	72.6995	6.19055	43.8362	4.15842	37.1162	3.42113	39.0657	3.88776	49.7389	4.07353
28954	i	novel	0.00902002	-0.167526	chr13	.	23696783	23697097	MSTRG.11072.1	1	315	MSTRG.11072	LOC100785315	4.70359	0.405106	9.22941	0.853743	9.52914	0.820436	5.70845	0.511444	11.8516	1.02058	5.08707	0.454247	4.98394	0.405756	16.8721	1.4367	10.3991	0.986489	7.84404	0.723013	1.35596	0.134943	10.8836	0.891349
28973	i	novel	0.131537	-0.0004096	chr13	.	23786849	23787187	MSTRG.11080.1	1	339	MSTRG.11080	LOC100819500	2.49262	0.214682	0.048673	0.004502	1.84808	0.159116	0.372486	0.033373	4.22419	0.363758	0.658406	0.058792	2.32738	0.189479	3.1062	0.2645	1.0118	0.095982	3.48971	0.321658	0.132375	0.013174	0.05531	0.00453
28974	i	novel	0.0195203	-0.0004096	chr13	.	23789448	23789805	MSTRG.11081.1	1	358	MSTRG.11081	LOC100819500	17.5975	1.51562	12.638	1.16904	4.79086	0.412481	25.0834	2.24733	19.9116	1.71465	26.9849	2.4096	14.5039	1.18081	22.9162	1.95137	12.1074	1.14854	26.5923	2.4511	18.3086	1.82205	27.8664	2.2822
28990	i	novel	1.77503e-05	-0.0004096	chr13	.	23824520	23824855	MSTRG.11086.1	1	336	MSTRG.11086	LOC100820558	2.603	0.224189	3.31492	0.306638	0.026786	0.002306	2.30952	0.20692	6.51726	0.561222	0.723214	0.064579	7.64516	0.622414	1.12412	0.095722	1.0966	0.104026	2.80632	0.258668	1.49857	0.149135	1.72321	0.141128
28991	i	novel	0.0106257	-0.0004096	chr13	.	23825751	23826076	MSTRG.11087.1	1	326	MSTRG.11087	LOC100820558	10.638	0.916222	9.17791	0.848979	8.68609	0.747851	2.59509	0.232505	4.44172	0.38249	4.95706	0.442638	5.34356	0.435034	4.29141	0.365425	4.21779	0.400111	4.34969	0.400926	1.5	0.149278	6.55828	0.537111
28997	u	novel	0.0272551	-0.167936	chr13	.	23862116	23862332	MSTRG.11089.1	1	217	MSTRG.11089	.	0	0	1.29954	0.12021	0.410138	0.035312	0.806452	0.072253	1.28111	0.11032	0	0	2.6129	0.212724	0	0	0	0	1.58986	0.146543	0	0	0.824885	0.067557
305	i	novel	0.0285523	-0.0004096	chr1	.	939832	940086	MSTRG.111.1	1	255	MSTRG.111	LOC100810146	10.1323	0.872665	4.9098	0.454169	4.52841	0.389885	9.92654	0.889361	4.40039	0.378931	3.22705	0.288158	1.23137	0.100249	12.0934	1.02979	6.8496	0.649772	5.17209	0.476729	7.48963	0.745357	8.27573	0.677768
29019	u	novel	0.0355942	-0.053248	chr13	-	23930819	23934553	MSTRG.11100.1	1	3735	MSTRG.11100	.	12.6857	1.09258	5.94377	0.549813	7.10147	0.61142	0	0	0	0	0	0	7.77725	0.633168	0.670683	0.05711	12.6094	1.19616	0	0	0.080321	0.007993	0	0
29021	u	novel	0.00876617	-0.14336	chr13	+	23939320	23941021	MSTRG.11101.1	1	1702	MSTRG.11101	.	20.4753	1.76348	13.6275	1.26058	15.2268	1.31099	0	0	0	0	0	0	21.8678	1.78032	1.9436	0.165502	19.235	1.82469	0.176263	0.016247	0.52879	0.052624	0	0
29027	j	novel	0.0153546	-0.0004096	chr13	-	23947135	23947646	MSTRG.11102.5	2	227	MSTRG.11102	LOC102670257	0.798805	0.068799	9.80784	0.907249	5.43738	0.468146	3.11524	0.279108	2.96746	0.255537	2.90995	0.259842	0.707549	0.057604	0.806708	0.068693	2.95221	0.280054	0	0	2.47068	0.245878	1.90394	0.155929
29043	u	novel	0.00850454	-0.04096	chr13	.	23969269	23970945	MSTRG.11103.1	1	1677	MSTRG.11103	.	22.7293	1.9576	24.1813	2.23683	31.359	2.69993	17.9356	1.60693	17.9207	1.54321	21.9994	1.96443	39.2218	3.19316	79.9243	6.80576	30.0352	2.84922	36.0763	3.32528	41.545	4.1345	17.9911	1.47344
29040	i	novel	0.0173644	-0.0004096	chr13	.	23954297	23954638	MSTRG.11107.1	1	342	MSTRG.11107	LOC100793593	3.38012	0.291119	1.23684	0.114411	3.22807	0.277929	0.412281	0.036938	0.426901	0.036762	0	0	0.717471	0.058411	3.97076	0.33812	4.02241	0.381576	2.04442	0.188442	3.08772	0.307285	12.8392	1.05151
29086	u	novel	0.0165781	-0.0004096	chr13	+	24092745	24093525	MSTRG.11127.1	3	583	MSTRG.11127	.	4.11664	0.354554	2.0117	0.186087	0.483705	0.041646	1.90266	0.170468	0	0	3.93824	0.351664	0.802542	0.065337	1.77218	0.150906	1.82814	0.173422	5.9706	0.550331	3.6241	0.360665	0	0
29087	u	novel	0.0190268	-0.032768	chr13	+	24094308	24095051	MSTRG.11128.1	2	592	MSTRG.11128	.	8.45777	0.728442	5.7348	0.530482	7.47973	0.643987	8.58699	0.769346	10.3007	0.887023	10.3395	0.923263	9.28209	0.755681	10.1182	0.861594	3.32264	0.315194	16.4155	1.51308	4.80236	0.477924	4.99324	0.408938
2917	i	novel	0.00616301	-0.0004096	chr1	.	40092609	40092963	MSTRG.1113.1	1	355	MSTRG.1113	LOC100786227	4.36338	0.375805	2.50422	0.231647	2.98873	0.257323	6.53803	0.58577	3.09578	0.266587	4.18591	0.373779	8.60845	0.700838	8.37053	0.712772	2.6338	0.24985	12.1296	1.11803	4.0338	0.401438	11.9831	0.981394
29093	i	novel	0.0298768	-0.0004096	chr13	.	24105247	24105857	MSTRG.11131.1	1	611	MSTRG.11131	LOC100784243	1.40426	0.120944	0.861311	0.079673	2.81512	0.242375	8.8086	0.789201	7.30745	0.629268	6.32182	0.564503	6.31897	0.514445	4.50082	0.383256	6.27029	0.594817	8.31245	0.766187	4.10615	0.408638	0	0
29107	j	novel	0.0590758	-0.008192	chr13	-	24140839	24142650	MSTRG.11135.1	2	1721	MSTRG.11135	LOC100786362	16.7182	1.43988	17.2073	1.59171	10.4983	0.903875	11.2251	1.0057	10.8725	0.936268	8.23235	0.735104	21.8945	1.78249	19.0588	1.6229	16.2073	1.53747	17.4314	1.60671	23.5489	2.34355	16.8114	1.37682
29190	i	novel	0.0134554	-0.0004096	chr13	-	24452445	24453145	MSTRG.11166.1	1	701	MSTRG.11166	LOC106795476	10.1555	0.874662	9.8331	0.909585	20.4451	1.76027	0.865906	0.07758	0.78602	0.067687	1.88017	0.167889	22.9743	1.8704	6.91155	0.588537	6.07846	0.576619	2.25107	0.207489	3.17546	0.316017	15.2154	1.24611
29198	u	novel	0.013195	-0.086016	chr13	.	24479147	24479350	MSTRG.11169.1	1	204	MSTRG.11169	.	0	0	0	0	0	0	0	0	0	0	0	0	0	0	0	0	0	0	0	0	0	0	0	0
2946	u	novel	0.0498396	-0.0249856	chr1	.	40708216	40708649	MSTRG.1118.1	1	434	MSTRG.1118	.	0	0	0	0	0	0	1.29032	0.115606	0	0	0	0	0	0	0	0	0	0	0	0	0	0	0	0
29233	i	novel	0.00917088	-0.0004096	chr13	.	24684428	24684752	MSTRG.11188.1	1	325	MSTRG.11188	LOC100795353	0	0	0	0	0	0	0	0	0.486154	0.041864	0	0	0	0	0	0	0	0	0	0	0	0	0	0
29234	i	novel	0.00381625	-0.0004096	chr13	.	24686920	24687141	MSTRG.11189.1	1	222	MSTRG.11189	LOC100795353	0	0	0	0	2.87471	0.247506	0	0	0	0	0.063063	0.005631	0	0	0	0	0	0	0.493243	0.045464	0	0	0	0
2945	u	novel	0.00478803	-0.0004096	chr1	+	40701149	40705754	MSTRG.1119.1	3	213	MSTRG.1119	.	0	0	0	0	0	0	0	0	0	0	0	0	0	0	0	0	0	0	0	0	0	0	0	0
29235	i	novel	0.175436	-0.12288	chr13	.	24687502	24687866	MSTRG.11190.1	1	365	MSTRG.11190	LOC100795353	0	0	0	0	0	0	0	0	0	0	0	0	0.847032	0.068959	1.1926	0.101553	0	0	0	0	0	0	0	0
29240	i	novel	0.00543993	-0.0004096	chr13	.	24701332	24701774	MSTRG.11192.1	1	443	MSTRG.11192	LOC100795884	5.45147	0.469518	5.06127	0.46818	8.08436	0.696044	7.20859	0.645848	8.53054	0.734591	4.36117	0.389429	9.29345	0.756606	7.74041	0.659115	5.03908	0.478021	15.7798	1.45448	11.0148	1.09618	8.68353	0.711166
29246	u	novel	0.0189268	-0.0577536	chr13	.	24721808	24722698	MSTRG.11193.1	1	891	MSTRG.11193	.	0	0	0.949495	0.087831	1.7991	0.154898	1.88103	0.16853	2.69024	0.231665	2.36813	0.211461	0.248036	0.020193	8.42985	0.717824	2.3569	0.223582	3.3064	0.304762	2.62514	0.26125	15.7722	1.29171
29256	u	novel	0.0334798	-0.0741376	chr13	.	24738813	24739165	MSTRG.11196.1	1	353	MSTRG.11196	.	0.127479	0.010979	0	0	1.48442	0.127805	1.51558	0.135787	2.65439	0.228578	0.487252	0.043509	1.4221	0.115777	0.042493	0.003618	0.849858	0.08062	0.770538	0.071023	0	0	0	0
29251	i	novel	0.00432248	-0.16384	chr13	.	24727541	24727792	MSTRG.11202.1	1	252	MSTRG.11202	LOC100818260	3.73016	0.321267	0.845238	0.078187	6.43651	0.554168	3.59524	0.322113	1.57936	0.136004	1.80952	0.161581	3.27381	0.26653	6.57937	0.56025	2.59524	0.246191	2.1627	0.199343	2.36508	0.235369	12.1468	0.994803
29252	i	novel	0.0117848	-0.0004096	chr13	.	24728803	24729323	MSTRG.11203.1	1	521	MSTRG.11203	LOC100818260	9.67944	0.833661	5.7321	0.530233	7.87083	0.677659	7.63221	0.683802	9.48646	0.816909	10.7011	0.955546	7.30647	0.59484	14.0088	1.19288	5.45325	0.51731	7.28158	0.671169	8.47537	0.843456	20.152	1.65041
29262	u	novel	0.0226016	-0.0258048	chr13	+	24759714	24761314	MSTRG.11206.1	1	1601	MSTRG.11206	.	10.7408	0.925071	10.128	0.936868	11.6939	1.00682	37.3492	3.34627	22.9532	1.97657	31.9088	2.84928	11.2961	0.919644	4.21112	0.358588	13.7146	1.301	12.05	1.11069	13.5315	1.34664	1.58151	0.129523
29272	i	novel	0.00900723	-0.0004096	chr13	.	24792634	24792885	MSTRG.11209.1	1	252	MSTRG.11209	LOC100820402	7.3254	0.630914	5.79762	0.536294	6.32143	0.54426	6.44444	0.577386	10.0833	0.868307	6.59524	0.588918	9.41667	0.766637	5.74603	0.489289	3.86111	0.366276	0.373016	0.034382	3.53968	0.352264	0.813492	0.066624
2947	u	novel	0.0109607	-0.04096	chr1	+	40710278	40710951	MSTRG.1121.1	2	529	MSTRG.1121	.	0	0	0	0	0	0	0	0	0	0	0	0	0	0	0	0	0	0	0	0	0	0	0	0
29281	i	novel	0.020217	-0.0004096	chr13	.	24815387	24815689	MSTRG.11214.1	1	303	MSTRG.11214	LOC102661280	4.19932	0.361674	5.44079	0.503286	5.8049	0.499788	2.68732	0.240769	6.09208	0.524608	0.312294	0.027886	7.29754	0.594113	0.407041	0.034661	0.320132	0.030369	10.53	0.970585	0.844885	0.084082	0.990099	0.081087
29343	u	novel	0.00780633	-0.0004096	chr13	.	25013632	25013882	MSTRG.11231.1	1	251	MSTRG.11231	.	0	0	0	0	0	0	0	0	0	0	0	0	0	0	0	0	0	0	0	0	0	0	0	0
2942	i	novel	0.0626264	-0.045056	chr1	.	40640412	40640741	MSTRG.1124.1	1	330	MSTRG.1124	LOC100796821	3.75151	0.323107	4.19394	0.387949	3.3303	0.286731	3.49091	0.312766	1.12727	0.097073	2.70909	0.241907	7.6697	0.624411	5.09697	0.43402	7.03939	0.667776	3.31515	0.305569	3.46061	0.344394	1.39697	0.114409
29363	j	novel	0.0522438	-0.04096	chr13	+	25079045	25080839	MSTRG.11242.2	2	874	MSTRG.11242	LOC102666723	3.20245	0.275817	3.73896	0.345863	3.91856	0.337379	1.56705	0.140398	2.79749	0.2409	2.17128	0.193883	0.256777	0.020905	0.17714	0.015084	1.64907	0.156435	0.311976	0.028756	0.69592	0.069257	9.14222	0.748731
29367	u	novel	0.00754638	-0.0004096	chr13	.	25104767	25104967	MSTRG.11247.1	1	201	MSTRG.11247	.	0.343284	0.029566	2.03483	0.188226	3.06468	0.263861	1.52239	0.136397	2.42786	0.209071	4.85075	0.433145	0.402985	0.032808	8.48259	0.722314	4	0.379451	5.94527	0.547996	1.40796	0.140118	4.9801	0.407861
3030	j	novel	1.22441e-05	-0.036864	chr1	-	40895372	40905431	MSTRG.1126.1	3	450	MSTRG.1126	LOC102667135	0	0	0	0	1.17827	0.101446	2.58378	0.231492	0	0	0.726685	0.064889	2.23656	0.182084	1.93528	0.164794	0.306152	0.029042	0.225514	0.020786	0.937709	0.093319	3.84802	0.315146
3031	j	novel	0.00781226	-0.024576	chr1	-	40895373	40905150	MSTRG.1126.2	3	282	MSTRG.1126	LOC102667135	0.668782	0.0576	0.638137	0.059029	0.531206	0.045736	1.59868	0.143233	0.276845	0.02384	1.07584	0.096067	0.851291	0.069306	2.4447	0.208172	0.498151	0.047256	0.959628	0.088452	0.814827	0.08109	1.2699	0.104002
29414	u	novel	0.0570228	-0.0512	chr13	.	25264469	25265163	MSTRG.11261.1	1	695	MSTRG.11261	.	2.43022	0.209307	8.62014	0.797384	4.21583	0.362973	0	0	3.57266	0.307653	2.56763	0.229275	28.5928	2.32782	7.10072	0.604644	11.5755	1.09809	1.29209	0.119096	13.7388	1.36727	0.899281	0.073649
29433	i	novel	0.102844	-0.223232	chr13	.	25345618	25345885	MSTRG.11271.1	1	268	MSTRG.11271	LOC100791145	2.13433	0.183823	5.89179	0.545005	8.10075	0.697455	10.2463	0.918007	7.75746	0.668019	4.60448	0.411154	7.81716	0.636417	3.5597	0.303118	2.60075	0.246714	1.42537	0.131382	2.22761	0.221689	9.76119	0.799424
29440	j	novel	0.0746071	-0.038912	chr13	-	25388022	25391162	MSTRG.11274.1	3	615	MSTRG.11274	LOC100527930	49.9179	4.29928	19.834	1.83469	19.89	1.71249	6.14219	0.550305	13.0233	1.12147	8.48633	0.757782	30.704	2.4997	31.6084	2.69154	24.0781	2.28412	8.21735	0.757421	13.5385	1.34733	18.0928	1.48177
29445	i	novel	0.00523073	-0.0004096	chr13	.	25395838	25396046	MSTRG.11277.1	1	209	MSTRG.11277	LOC100792731	27.0241	2.32751	3.43598	0.317836	0	0	0.937799	0.084021	3.97885	0.342631	9.47711	0.846254	16.8353	1.37061	2.1933	0.186765	7.6555	0.726222	2.15311	0.19846	2.3087	0.229758	0	0
29461	i	novel	0.092053	-0.249856	chr13	.	25426569	25426787	MSTRG.11283.1	1	219	MSTRG.11283	LOC100805984	1.97252	0.169887	2.79909	0.258922	11.7726	1.01359	4.9855	0.446673	5.57719	0.480269	4.05711	0.362277	8.92564	0.726661	4.11299	0.350232	0.684932	0.064975	5.74993	0.529991	9.52621	0.948034	9.34599	0.76542
29486	u	novel	0.0294795	-0.014336	chr13	-	25552399	25553786	MSTRG.11294.1	1	1388	MSTRG.11294	.	14.2363	1.22613	9.33573	0.863578	8.83646	0.760798	9.33862	0.836687	11.3732	0.979382	8.08573	0.722012	5.5036	0.448064	6.60807	0.562694	4.72334	0.448069	9.51225	0.876777	4.45245	0.443101	12.0382	0.985905
29502	j	novel	0.0398035	-0.0159744	chr13	-	25622402	25626044	MSTRG.11302.5	3	749	MSTRG.11302	LOC100305468	10.5627	0.909737	8.60246	0.795748	8.24403	0.709791	6.04875	0.541934	4.25319	0.366255	5.31115	0.474257	2.90476	0.236485	1.50322	0.128003	8.09895	0.768288	3.55973	0.328113	4.1363	0.411638	12.5177	1.02518
29503	i	novel	0.0390347	-0.0004096	chr13	.	25623261	25623558	MSTRG.11303.1	1	298	MSTRG.11303	LOC100305468	11.8993	1.02485	9.33893	0.863873	7.86913	0.677513	7.59396	0.680376	6.6745	0.574762	4.15436	0.370962	10.6007	0.86303	12.8725	1.09613	7.59732	0.720702	6.82886	0.629439	11.8557	1.17986	9.6443	0.78985
29504	u	novel	0.0436393	-0.0638976	chr13	.	25626451	25626936	MSTRG.11304.1	1	486	MSTRG.11304	.	5.4321	0.46785	4.54938	0.420829	2.36008	0.203197	5.01235	0.449078	3.42798	0.295194	3.24897	0.290115	2.3251	0.189293	2.42387	0.206399	3.54527	0.336314	3.60288	0.33209	2.89712	0.288317	1.23457	0.101109
3053	u	novel	0.0138143	-0.0004096	chr1	.	41229898	41230246	MSTRG.1132.1	1	349	MSTRG.1132	.	1.91118	0.164604	0	0	0	0	2.2235	0.199213	4.58453	0.394788	0	0	1.24642	0.101474	2.27507	0.193728	0.776504	0.073661	4.34957	0.400915	0.954155	0.094956	0.859599	0.0704
29558	u	novel	0.00425236	-0.0004096	chr13	.	25905151	25905372	MSTRG.11322.1	1	222	MSTRG.11322	.	0	0	0	0	0	0	0	0	0	0	1.03604	0.092512	0	0	1.28829	0.109701	0	0	1.22523	0.112933	0	0	0	0
29561	i	novel	1.39919e-05	-0.0004096	chr13	.	25917497	25917709	MSTRG.11325.1	1	213	MSTRG.11325	LOC100812398	1.44601	0.12454	3.3615	0.310947	4.19718	0.361367	5.9108	0.529574	5.12207	0.441077	3.0892	0.275849	7.91549	0.644422	13.5258	1.15176	4.00469	0.379896	3.64789	0.336238	4.50235	0.448067	2.64789	0.216857
29565	i	novel	0.00747296	-0.0004096	chr13	.	25935813	25936169	MSTRG.11328.1	1	357	MSTRG.11328	LOC100527544	2.63043	0.226551	1.33053	0.123077	1.20168	0.103462	4.37998	0.392421	4.05472	0.349164	4.33702	0.387272	7.43936	0.605659	8.90331	0.758139	1.7423	0.165279	0.589169	0.054306	5.29605	0.527055	6.2596	0.51265
29567	i	novel	0.0116308	-0.0004096	chr13	-	25942180	25942602	MSTRG.11329.2	1	423	MSTRG.11329	LOC100818801	5.39716	0.464841	5.01182	0.463605	5.87677	0.505976	8.9409	0.801054	10.4492	0.899811	7.64776	0.682902	11.4988	0.936151	6.05437	0.515545	4.08274	0.3873	8.51537	0.784891	6.89125	0.685807	14.1868	1.16187
3054	u	novel	0.0056458	-0.0004096	chr1	.	41230789	41231044	MSTRG.1133.1	1	256	MSTRG.1133	.	1.85938	0.160142	0.839844	0.077688	0	0	2.15625	0.193188	7.0625	0.608174	7.43359	0.663779	0.851562	0.069328	5.00781	0.426428	1.78125	0.168974	2.90625	0.267879	4.5625	0.454053	2.34375	0.191949
29575	i	novel	0.0102348	-0.0004096	chr13	.	26010681	26011062	MSTRG.11333.1	1	382	MSTRG.11333	LOC100800121	0.536649	0.04622	3.6124	0.334156	1.88638	0.162412	5.31684	0.476358	2.96597	0.255409	2.74084	0.244742	1.81675	0.147907	2.28796	0.194825	1.74869	0.165886	6.95288	0.640871	2.64188	0.262916	2.22558	0.182271
29576	i	novel	0.00860144	-0.0004096	chr13	.	26011631	26011857	MSTRG.11334.1	1	227	MSTRG.11334	LOC100800121	0	0	0	0	0.728524	0.062724	0.86931	0.077885	0.022026	0.001897	0.388399	0.034682	0.168869	0.013748	0.198238	0.01688	0	0	0.189625	0.017478	0.279211	0.027787	1.60793	0.131686
29586	u	novel	0.0150238	-0.0507904	chr13	.	26047640	26049089	MSTRG.11336.1	1	1450	MSTRG.11336	.	8.63655	0.74384	13.3455	1.23449	9.41379	0.810505	16.3034	1.4607	22.7352	1.9578	15.2207	1.35912	19.9414	1.62348	20.9497	1.78392	9.92276	0.9413	23.1303	2.132	22.7048	2.25955	3.78897	0.310309
29630	i	novel	0.0114461	-0.0004096	chr13	.	26252499	26252742	MSTRG.11353.1	1	244	MSTRG.11353	MP2	0	0	0	0	0	0	0	0	0	0	0	0	0	0	0	0	0	0	0	0	0	0	0	0
29614	j	novel	0.169868	-0.0643072	chr13	+	26194150	26194673	MSTRG.11354.5	2	435	MSTRG.11354	LOC100775485	14.8476	1.27878	5.04522	0.466695	9.08952	0.782586	10.0007	0.896005	8.71744	0.750686	6.75699	0.603362	7.64544	0.622437	15.6583	1.33334	7.99576	0.758499	12.548	1.15659	15.2158	1.51425	23.6274	1.93504
29647	j	novel	0.0572733	-0.0200704	chr13	+	26322217	26322682	MSTRG.11360.3	2	378	MSTRG.11360	LOC100816661	0	0	1.25046	0.11567	0	0	0	0	0	0	0	0	0	0	0	0	0	0	1.74837	0.161153	0	0	0	0
29699	i	novel	0.0155444	-0.016384	chr13	.	26375851	26376286	MSTRG.11367.1	1	436	MSTRG.11367	LOC100778693	1.61927	0.139462	1.29358	0.119659	2.49083	0.214454	7.69495	0.689424	7.6422	0.658094	7.07569	0.63182	2.63761	0.214736	5.33716	0.454472	4.86009	0.461042	8.25693	0.76107	6.13967	0.61101	2.60321	0.213198
29721	j	novel	0.280166	-0.024576	chr13	-	26556670	26558001	MSTRG.11378.1	2	844	MSTRG.11378	LOC100781363	10.6334	0.915823	12.9784	1.20053	17.336	1.49259	19.2481	1.72452	13.5309	1.16518	13.8884	1.24016	3.50228	0.28513	5.99287	0.510308	5.00864	0.475133	10.9666	1.01083	10.3004	1.02508	0.451422	0.036971
29731	i	novel	0.00633195	-0.006144	chr13	.	26656852	26657240	MSTRG.11384.1	1	389	MSTRG.11384	LOC100782984	6.58355	0.567021	9.81748	0.90814	6.94344	0.597814	15.8869	1.42338	9.49357	0.817521	9.64267	0.861037	17.8946	1.45685	15.7198	1.33858	5.47558	0.519428	8.59126	0.791886	13.1003	1.30372	1.53727	0.1259
29733	i	novel	0.0347334	-0.0413696	chr13	.	26680657	26681880	MSTRG.11386.1	1	1224	MSTRG.11386	LOC102667045	0	0	0	0	1.09886	0.094609	19.0327	1.70522	8.37418	0.721127	9.41013	0.840273	0.245098	0.019954	0.490196	0.041741	0.490196	0.046501	4.80882	0.443246	1.91667	0.190744	0	0
29739	i	novel	0.119145	-0.065536	chr13	-	26706150	26706393	MSTRG.11388.3	1	244	MSTRG.11388	LOC100808064	10.668	0.918805	10.209	0.944358	6.19672	0.533523	15.6066	1.39826	16.1885	1.39404	20.5205	1.83237	7.08607	0.576896	17.0123	1.44864	5.33197	0.505805	24.9057	2.29565	6.20082	0.617096	19.6844	1.61212
29738	i	novel	0.0186228	-0.0004096	chr13	.	26704980	26705221	MSTRG.11389.1	1	242	MSTRG.11389	LOC100808064	6.55992	0.564986	7.87603	0.728552	13.234	1.13942	7.77868	0.696925	6.89301	0.593579	0.442149	0.039481	14.916	1.21435	10.1441	0.863794	16.014	1.51913	10.1365	0.934316	5.96421	0.593549	15.9997	1.31035
29749	x	novel	0.0259567	-0.148275	chr13	-	26724379	26734005	MSTRG.11393.1	2	296	MSTRG.11393	LOC100793201	0	0	0	0	0	0	0	0	0	0	0	0	0	0	0	0	0	0	0	0	0	0	16.0235	1.31229
29805	u	novel	0.0199525	-0.192512	chr13	.	27013076	27013339	MSTRG.11408.1	1	264	MSTRG.11408	.	11.822	1.01819	15.4545	1.42958	9.78599	0.84255	11.7045	1.04866	20.4356	1.75977	7.9375	0.708775	7.38636	0.601344	23.4564	1.99738	18.8333	1.78658	1.70454	0.157114	4.4697	0.444817	0.568182	0.046533
29810	u	novel	0.0833961	-0.065536	chr13	.	27033035	27033935	MSTRG.11415.1	1	901	MSTRG.11415	.	232.494	20.024	148.832	13.7674	203.932	17.5581	265.862	23.8198	385.98	33.2379	461.129	41.1763	143.02	11.6437	216.002	18.3931	143.272	13.5912	280.375	25.8431	71.4739	7.11297	121.797	9.97494
29812	x	novel	0.0720011	-0.024576	chr13	+	27035959	27037577	MSTRG.11419.1	2	1403	MSTRG.11419	LOC100794640	0	0	0	0	0	0	0	0	0	0	0	0	0	0	0	0	71.5392	6.7864	0	0	0	0	40.8537	3.34584
3078	i	novel	0.136239	-0.016384	chr1	.	41796869	41797844	MSTRG.1142.1	1	976	MSTRG.1142	LOC100794182	9.39856	0.80947	9.86168	0.912229	9.86373	0.849243	7.44467	0.667	5.75103	0.495239	6.8207	0.609051	16.0164	1.30394	9.95799	0.847948	7.80225	0.740143	8.28279	0.763453	5.94775	0.591911	7.87807	0.6452
29819	u	novel	0.0598337	-0.14377	chr13	.	27063635	27063989	MSTRG.11420.1	1	355	MSTRG.11420	.	8.02817	0.691442	10.262	0.949257	9.7662	0.840846	7.26479	0.650884	19.5465	1.68321	24.7521	2.21023	0.8	0.06513	0.388732	0.033102	0	0	0.352113	0.032455	0	0	1.72958	0.141649
29850	i	novel	1.79625e-05	-0.077824	chr13	.	27143858	27144091	MSTRG.11430.1	1	234	MSTRG.11430	LOC100797277	4.98291	0.429163	8.30342	0.768086	3.1453	0.270803	12.2564	1.0981	10.735	0.924428	6.03846	0.539201	1.88034	0.153084	3.01282	0.256549	12.5513	1.19065	2.80342	0.258401	0.957265	0.095266	3.21367	0.263194
29853	i	novel	0.00998516	-0.2048	chr13	.	27154570	27155034	MSTRG.11432.1	1	465	MSTRG.11432	LOC100797277	4.2086	0.362474	8.24731	0.762896	6.84516	0.589352	7.09462	0.635638	12.486	1.07521	6.23011	0.556314	1.6086	0.130961	2.20215	0.187519	1.91398	0.181565	3.92258	0.361558	10.7979	1.07459	3.38495	0.277221
29886	i	novel	0.0378717	-0.0835584	chr13	.	27278041	27278350	MSTRG.11443.1	1	310	MSTRG.11443	LOC102662405	4.09355	0.352565	10.7409	0.993555	5.44339	0.468663	12.9371	1.15909	15.2426	1.31259	13.5946	1.21392	7.32796	0.596589	9.8535	0.83905	6.80107	0.645169	9.2371	0.851415	12.1774	1.21188	6.03548	0.494295
29872	o	novel	0.108273	-0.262144	chr13	-	27226555	27229267	MSTRG.11445.1	2	1459	MSTRG.11445	LOC102661731	12.6442	1.08901	9.68462	0.89585	5.91736	0.50947	0.912471	0.081752	0.089368	0.007696	0.35808	0.031975	23.0717	1.87833	7.78152	0.662616	11.341	1.07584	3.85432	0.355266	17.3618	1.72782	3.25126	0.266272
29869	j	novel	0.0122925	-0.045056	chr13	-	27226555	27227756	MSTRG.11445.2	2	822	MSTRG.11445	LOC102661731	6.51852	0.561421	9.3318	0.863213	9.83814	0.84704	0	0	0	0	0.985858	0.088032	9.67536	0.787698	7.53749	0.641836	2.50962	0.23807	0	0	10.2008	1.01517	1.86698	0.152903
29868	j	novel	0.00679275	-0.262144	chr13	-	27226555	27227351	MSTRG.11445.3	2	535	MSTRG.11445	LOC102661731	17.3303	1.4926	13.7732	1.27406	6.2704	0.539866	2.52662	0.226371	1.18714	0.102229	0.626152	0.055912	2.2062	0.179613	8.02149	0.68305	1.4693	0.139382	1.14209	0.10527	11.8057	1.17489	2.10235	0.172179
29873	o	novel	0.136623	-0.014336	chr13	-	27226555	27229269	MSTRG.11445.4	2	1456	MSTRG.11445	LOC102661731	0	0	0	0	2.51612	0.216632	0	0	0	0	0	0	0.287175	0.02338	0	0	0.157815	0.014971	0	0	0	0	0	0
29870	j	novel	0.010573	-0.262144	chr13	-	27226555	27227756	MSTRG.11445.5	2	1122	MSTRG.11445	LOC102661731	2.76395	0.23805	1.96055	0.181356	1.98101	0.17056	0.769228	0.068918	1.41213	0.121602	0.716317	0.063963	8.50995	0.692819	5.11316	0.435398	3.5305	0.334913	1.34235	0.123729	2.1728	0.216233	1.17151	0.095944
29889	i	novel	0.00285896	-0.045056	chr13	.	27290705	27290938	MSTRG.11448.1	1	234	MSTRG.11448	LOC100804731	0	0	0	0	0	0	1.96861	0.176376	1.01282	0.087217	1.20513	0.107611	0	0	0	0	1.35043	0.128105	1.13675	0.104778	0	0	0	0
3102	u	novel	0.011335	-0.0004096	chr1	.	41920842	41921236	MSTRG.1145.1	1	395	MSTRG.1145	.	0.607595	0.05233	1.34684	0.124585	0.713924	0.061467	0.706329	0.063283	0	0	0.713924	0.063749	0	0	0	0	0.759494	0.072048	0	0	0	0	19.1899	1.57162
29928	u	novel	0.364267	-0.0004096	chr13	.	27458083	27458489	MSTRG.11459.1	1	407	MSTRG.11459	.	8.31204	0.715891	21.8624	2.02232	12.4005	1.06765	0	0	0	0	1.38575	0.12374	9.70762	0.790324	4.30221	0.366344	14.7052	1.39497	4.37592	0.403344	3.90172	0.388293	0	0
29929	u	novel	0.0203918	-0.032768	chr13	.	27459646	27459848	MSTRG.11460.1	1	203	MSTRG.11460	.	18.9261	1.63005	12	1.11003	9.85222	0.848252	0	0	0	0	0	0	7.68966	0.626036	2.43842	0.207638	2.66502	0.252812	1.01478	0.093536	2.06404	0.20541	0	0
29922	u	novel	0.0486779	-0.0004096	chr13	.	27429534	27429742	MSTRG.11462.1	1	209	MSTRG.11462	.	0	0	0	0	0	0	2.70813	0.242633	1.9378	0.16687	0.866029	0.077332	0	0	1.43541	0.122229	0	0	6.17943	0.569579	0	0	0	0
29942	u	novel	0.135965	-0.090112	chr13	-	27516736	27525547	MSTRG.11469.1	1	8812	MSTRG.11469	.	21.9183	1.88775	19.7774	1.82946	29.3527	2.52719	14.4972	1.29887	17.4384	1.50167	21.3489	1.90634	31.0816	2.53044	18.7505	1.59665	14.3036	1.35688	27.2718	2.51373	17.4259	1.7342	0.850761	0.069676
3084	i	novel	0.014412	-1.00762	chr1	+	41815930	41816803	MSTRG.1147.1	2	830	MSTRG.1147	LOC100776979	10.9982	0.947246	10.1447	0.93841	9.67016	0.832578	11.9607	1.07161	15.0474	1.29578	12.0188	1.07321	17.4325	1.41923	12.1214	1.03217	10.3198	0.978967	16.5718	1.52748	12.6798	1.26188	24.1928	1.98134
29943	u	novel	0.089092	-0.090112	chr13	-	27520475	27525547	MSTRG.11470.1	2	4822	MSTRG.11470	.	27.3249	2.35341	9.90377	0.916123	0	0	1.75793	0.157501	0	0	5.00557	0.44697	15.3402	1.24889	35.2774	3.00396	16.1777	1.53466	3.92223	0.361525	13.5882	1.35228	4.22096	0.345689
29944	u	novel	0.0753282	-0.090112	chr13	-	27520475	27525547	MSTRG.11470.2	2	4887	MSTRG.11470	.	25.7554	2.21824	12.0429	1.11399	17.7078	1.5246	1.99814	0.179022	6.28684	0.54138	6.69591	0.597908	8.58287	0.698756	30.0671	2.56029	13.3098	1.2626	4.10777	0.378627	12.7782	1.27167	7.82656	0.640981
29945	u	novel	0.0765668	-0.090112	chr13	-	27520911	27525528	MSTRG.11470.3	3	3916	MSTRG.11470	.	37.1508	3.19969	20.6806	1.913	0.238747	0.020556	0	0	0	0	0	0	0	0	0	0	0	0	0	0	0	0	0	0
29946	u	novel	0.0434296	-0.090112	chr13	-	27523376	27525526	MSTRG.11470.4	3	1714	MSTRG.11470	.	60.4564	5.20693	29.8462	2.76085	0	0	5.40956	0.484666	0	0	4.96383	0.443243	5.03806	0.410163	7.09638	0.604275	19.035	1.80571	13.8514	1.27673	27.0588	2.69285	8.39083	0.687194
30038	i	novel	0.0132272	-0.0004096	chr13	-	27783038	27783324	MSTRG.11492.2	1	287	MSTRG.11492	LOC100527722	11.2787	0.971404	9.81882	0.908264	9.64111	0.830077	9.47387	0.848805	17.9059	1.54194	7.93728	0.708756	14.6864	1.19566	7.7561	0.660452	7.74216	0.734443	11.0906	1.02226	8.7108	0.866886	13.1115	1.07381
30041	i	novel	0.0144337	-0.131072	chr13	.	27785849	27786701	MSTRG.11495.1	1	853	MSTRG.11495	LOC100819872	7.32999	0.63131	6.71629	0.621273	7.49003	0.644874	7.37838	0.661061	10.1923	0.877687	7.38804	0.659711	10.3318	0.841138	10.6038	0.902937	8.37046	0.794045	8.05979	0.742898	9.14889	0.910483	2.8218	0.231101
308	i	novel	0.333131	-0.028672	chr1	.	961283	962057	MSTRG.115.1	1	775	MSTRG.115	LOC100814427	7.19097	0.619336	4.80129	0.444131	4.13806	0.356277	9.13936	0.818834	8.63097	0.74324	6.10065	0.544754	5.85548	0.476711	4.86968	0.414666	5.18323	0.491695	10.8284	0.99809	6.67355	0.664141	11.1368	0.912082
3110	i	novel	0.002692	-0.0004096	chr1	-	42015933	42016289	MSTRG.1150.1	1	357	MSTRG.1150	LOC100779117	1.19888	0.103256	0	0	0	0	0	0	0	0	0	0	0.837535	0.068186	0.739496	0.06297	1.27171	0.120638	0.54902	0.050605	0.313726	0.031222	0.23314	0.019094
30071	i	novel	0.00740651	-0.0004096	chr13	.	27888307	27888544	MSTRG.11508.1	1	238	MSTRG.11508	LOC100807387	2.01261	0.17334	2.36975	0.219207	1.09244	0.094056	5.66387	0.50745	4.84034	0.416816	1.5084	0.134692	5.7395	0.467268	2.36135	0.201075	4.97899	0.472321	1.9981	0.184172	4.65546	0.463304	2.81092	0.23021
30123	j	novel	0.30988	-0.0434176	chr13	-	28111358	28113447	MSTRG.11526.3	2	811	MSTRG.11526	LOC100813288	11.3382	0.976524	8.18517	0.757147	5.85953	0.504492	6.75622	0.605319	13.2626	1.14208	9.66576	0.863099	8.00355	0.651592	12.1889	1.03791	6.96371	0.660596	13.4099	1.23603	5.73866	0.571102	19.8426	1.62507
3101	i	novel	0.00912046	-0.0909312	chr1	+	41915462	41916538	MSTRG.1153.1	2	983	MSTRG.1153	LOC100796998	9.59817	0.826661	7.17904	0.664079	8.46999	0.729246	9.40692	0.842806	9.70092	0.835376	7.26755	0.648952	9.44964	0.769322	13.7091	1.16736	11.3774	1.07929	14.4435	1.33131	17.3297	1.72462	32.4771	2.65982
30131	u	novel	0.0365001	-0.190874	chr13	.	28171467	28171781	MSTRG.11533.1	1	315	MSTRG.11533	.	3.33333	0.28709	4.13016	0.38205	4.27619	0.36817	9.2254	0.826543	15.4127	1.32723	2.63492	0.235284	3.06032	0.249149	1.67302	0.142462	1.67619	0.159008	2.38095	0.219461	1.80317	0.179449	0	0
3114	o	novel	0.037169	-0.094208	chr1	+	42021351	42058517	MSTRG.1154.1	2	388	MSTRG.1154	LOC102659639	21.9291	1.88869	28.1985	2.60842	24.4459	2.10473	26.9768	2.41697	13.1082	1.12879	24.8144	2.21579	16.1804	1.31729	14.9124	1.26983	30.0387	2.84955	9.6564	0.890063	15.9227	1.5846	0	0
30200	j	novel	0.167913	-0.028672	chr13	+	28430520	28433799	MSTRG.11567.1	2	2510	MSTRG.11567	LOC100527876	13.6331	1.17417	13.343	1.23426	9.86978	0.849765	16.1777	1.44943	21.1246	1.8191	15.5928	1.39235	13.4425	1.09439	21.9565	1.86965	11.5024	1.09115	17.1126	1.57733	17.1366	1.70541	23.0761	1.88989
30221	i	novel	0.0122556	-0.0004096	chr13	.	28537176	28537412	MSTRG.11575.1	1	237	MSTRG.11575	LOC100776399	0.13687	0.011788	3.51614	0.325251	0.995781	0.085734	1.86839	0.167397	3.16567	0.272606	2.01556	0.179979	2.29958	0.187215	0.246644	0.021002	0.455696	0.043229	0.734177	0.067672	4.20151	0.418128	6.83541	0.559808
30229	i	novel	0.0115369	-0.0004096	chr13	.	28575066	28575313	MSTRG.11578.1	1	248	MSTRG.11578	LOC102668705	0	0	0	0	0	0	1	0.089594	0	0	0.685484	0.06121	0	0	0	0	0	0	0	0	0	0	0	0
30270	i	novel	0.0088562	-0.0004096	chr13	.	28684377	28684706	MSTRG.11591.1	1	330	MSTRG.11591	LOC100805995	1.27576	0.109877	2.26364	0.209392	3.89697	0.33552	1.5697	0.140636	2.42121	0.208498	2.09394	0.186977	3.57576	0.291112	3.42727	0.291841	4.45455	0.42257	4.80303	0.442712	3.11212	0.309714	1.70909	0.139971
30276	u	novel	0.0606889	-0.0290816	chr13	.	28738871	28739107	MSTRG.11594.1	1	237	MSTRG.11594	.	0	0	0	0	0	0	0	0	0	0	0	0	0	0	0	0	0	0	0	0	0	0	1.13924	0.093302
30325	i	novel	0.00809728	-0.0004096	chr13	.	29013362	29013800	MSTRG.11609.1	1	439	MSTRG.11609	LOC100811852	3.25502	0.280345	0	0	2.46527	0.212253	2.84876	0.255233	4.43736	0.382115	5.44875	0.486543	2.05011	0.166905	1.36674	0.116382	1.75106	0.16611	9.70484	0.894528	3.46697	0.345028	0.683371	0.055967
30326	i	novel	0.015665	-0.0004096	chr13	.	29014423	29015305	MSTRG.11610.1	1	883	MSTRG.11610	LOC100811852	1.31599	0.113342	3.0181	0.279182	1.71461	0.147624	1.6682	0.149461	3.68753	0.317545	3.45204	0.308248	2.69254	0.219207	0.942242	0.080234	0.352888	0.033476	6.34624	0.584955	0.169875	0.016906	1.453	0.118998
30353	i	novel	0.0189105	-0.0004096	chr13	.	29092518	29092961	MSTRG.11623.1	1	444	MSTRG.11623	LOC100305833	9.98649	0.860106	7.11486	0.658142	18.6973	1.6098	7.50225	0.672159	7.96622	0.685996	9.1036	0.812902	49.375	4.01975	11.9102	1.01419	4.91833	0.466566	7.3491	0.677392	6.18018	0.615042	13.8198	1.13182
30355	j	novel	0.190564	-0.147456	chr13	-	29097351	29098580	MSTRG.11624.2	4	564	MSTRG.11624	LOC100819159	0	0	0.18883	0.017467	2.34499	0.201898	3.30965	0.296526	4.03956	0.347859	3.56735	0.318544	0	0	1.06002	0.090263	0.900402	0.085415	2.83167	0.261004	2.22512	0.22144	0.751249	0.061526
30367	i	novel	0.00455123	-0.0004096	chr13	.	29139929	29140270	MSTRG.11626.1	1	342	MSTRG.11626	LOC100527199	0.984763	0.084815	2.22807	0.206102	1.64035	0.14123	1.78363	0.159803	3.54386	0.305173	3.67252	0.327935	0.959064	0.07808	0	0	0.792398	0.075169	5.22515	0.48162	0.368421	0.036665	0	0
30365	u	novel	0.0132148	-0.0004096	chr13	.	29133311	29133573	MSTRG.11629.1	1	263	MSTRG.11629	.	2.11027	0.181751	2.35361	0.217715	1.47528	0.127018	3.74905	0.335893	2.60456	0.224287	7.06464	0.630833	3.43346	0.279527	2.1635	0.184227	5.21673	0.494873	7.47529	0.689023	2.28137	0.227038	7.8327	0.641484
3125	u	novel	0.00503305	-0.16384	chr1	.	42369231	42369441	MSTRG.1163.1	1	211	MSTRG.1163	.	0	0	0	0	0	0	0	0	0	0	0	0	0	0	0	0	0	0	0	0	0	0	0	0
3158	u	novel	0.117129	-0.0004096	chr1	.	42772736	42772939	MSTRG.1164.1	1	204	MSTRG.1164	.	0	0	0	0	0	0	0	0	0	0	0	0	0.627451	0.051083	0	0	2.2451	0.212976	0	0	0	0	0	0
30398	u	novel	0.00723461	-0.08192	chr13	.	29278341	29279186	MSTRG.11640.1	1	846	MSTRG.11640	.	0	0	0	0	0.111111	0.009566	0	0	0.333333	0.028704	0	0	0	0	0	0	0	0	1.78487	0.164518	0	0	13.604	1.11414
30422	i	novel	0.0130245	-0.0004096	chr13	.	29394082	29394409	MSTRG.11653.1	1	328	MSTRG.11653	LOC100785317	1.39345	0.120013	0.204268	0.018895	0.324477	0.027937	0.027439	0.002458	0	0	0.057927	0.005173	0	0	0.138211	0.011769	0.109756	0.010412	0	0	1.17683	0.117116	0.32622	0.026717
30444	i	novel	0.0898563	-0.0004096	chr13	.	29468409	29468661	MSTRG.11659.1	1	253	MSTRG.11659	LOC100788143	1.86561	0.16068	7.20698	0.666663	8.18263	0.704504	0.68668	0.061523	0.513834	0.044248	7.04743	0.629297	7.44937	0.606474	3.22338	0.274479	1.25108	0.118681	5.02938	0.463576	4.12769	0.410781	0.59073	0.04838
30450	i	novel	0.00296861	-0.0004096	chr13	-	29487091	29487353	MSTRG.11664.1	1	263	MSTRG.11664	LOC100789209	6.37262	0.548855	7.43726	0.687964	2.93156	0.2524	1.81969	0.163034	7.14829	0.615561	3.90875	0.349029	4.76426	0.387871	2.71103	0.230851	5.21293	0.494513	10.5247	0.970099	10.8669	1.08146	10.1293	0.829569
30490	u	novel	0.00372793	-0.0004096	chr13	.	29672400	29672625	MSTRG.11673.1	1	226	MSTRG.11673	.	0	0	0	0	0	0	0	0	0	0	0	0	0	0	0	0	0	0	0	0	0	0	0	0
30488	i	novel	0.00470894	-0.0004096	chr13	+	29667278	29667583	MSTRG.11676.1	1	306	MSTRG.11676	LOC100800295	0	0	0	0	0	0	0	0	0	0	0	0	0	0	0	0	0	0	0	0	0	0	0	0
30496	u	novel	0.0172346	-0.0753664	chr13	+	29741059	29741267	MSTRG.11678.1	1	209	MSTRG.11678	.	0	0	1.31579	0.121714	0	0	2.29665	0.205767	2.61244	0.224965	0	0	0	0	0	0	2.91623	0.276642	1.54067	0.142009	3.22488	0.320935	0	0
3134	i	novel	0.00512421	-0.0004096	chr1	+	42532811	42533064	MSTRG.1168.2	1	254	MSTRG.1168	LOC100799120	8.11024	0.69851	8.16535	0.755315	5.44488	0.468791	7	0.62716	1.62598	0.140019	1.04331	0.093162	2.95329	0.240435	6.70866	0.57126	7.42913	0.704748	4.28346	0.394822	2.30195	0.229086	21.5079	1.76146
3135	j	novel	0.0084498	-0.053248	chr1	+	42533237	42535245	MSTRG.1168.3	2	755	MSTRG.1168	LOC100799120	9.87725	0.850697	4.58582	0.424199	13.7947	1.18769	12.4821	1.11833	13.1503	1.13241	17.5644	1.5684	10.7593	0.875946	12.2407	1.04233	9.04409	0.857947	8.3342	0.768192	8.79203	0.87497	25.835	2.11584
30503	i	novel	0.00559324	-0.0004096	chr13	.	29775916	29776194	MSTRG.11681.1	1	279	MSTRG.11681	LOC100794476	2.73835	0.235846	3.34757	0.309658	1.22878	0.105795	3.31489	0.296996	0.258961	0.0223	6.72556	0.600555	3.55914	0.289759	6.44758	0.549028	9.19889	0.872632	7.76026	0.71529	7.24892	0.721401	0	0
30521	i	novel	0.00909847	-0.079872	chr13	.	29846128	29846338	MSTRG.11688.1	1	211	MSTRG.11688	LOC100804551	1.05213	0.090617	2.45024	0.226653	1.27014	0.109356	0	0	1.04265	0.089786	0.270142	0.024122	0	0	0	0	1.86256	0.176687	4.02844	0.371315	0.881517	0.087727	0	0
30522	i	novel	0.105724	-0.0106496	chr13	.	29856527	29856837	MSTRG.11689.1	1	311	MSTRG.11689	LOC100804551	12.5723	1.08282	7.37844	0.682523	9.53055	0.820557	8.02127	0.71866	10.5364	0.907322	10.6246	0.948718	8.46562	0.68921	9.59131	0.816725	2.06967	0.196334	9.99357	0.921142	13.2216	1.31579	1.61522	0.132284
3131	i	novel	0.00936444	-0.0004096	chr1	.	42528416	42528644	MSTRG.1169.1	1	229	MSTRG.1169	LOC100799120	2.75109	0.236943	3.07424	0.284374	3.9083	0.336495	7.11354	0.637332	2.54471	0.219133	4.41485	0.394222	8.57642	0.69823	5.08864	0.433311	4.9083	0.465615	11.2504	1.03699	9	0.895666	11.3178	0.926909
30535	j	novel	0.15649	-0.012288	chr13	+	29904538	29907097	MSTRG.11695.1	3	587	MSTRG.11695	LOC100795535	28.3915	2.44527	15.2355	1.40932	19.3104	1.66258	14.0645	1.2601	21.4961	1.85109	14.1784	1.26605	21.1202	1.71946	16.7408	1.42552	23.7875	2.25655	14.1297	1.30238	12.6317	1.25709	32.5067	2.66224
30545	u	novel	0.00875264	-0.0315392	chr13	-	29966106	29968425	MSTRG.11696.1	2	306	MSTRG.11696	.	9743.13	839.146	9610.65	889.008	7502.8	645.973	7403.04	663.27	10108.3	870.454	9863.28	880.737	8730.57	710.78	11454.6	975.389	8705.6	825.837	13553	1249.23	7649.08	761.225	15825.5	1296.08
30546	u	novel	0.00875264	-0.0315392	chr13	-	29966106	29968425	MSTRG.11696.2	2	306	MSTRG.11696	.	3022.71	260.337	2993.96	276.949	2066.42	177.914	2132.12	191.026	3094.39	266.468	4553.2	406.576	5143.66	418.759	4198.73	357.533	3856.69	365.856	5794.25	534.076	2947.72	293.352	5678.59	465.067
30547	u	novel	0.00723179	-0.0315392	chr13	-	29966106	29968425	MSTRG.11696.3	2	306	MSTRG.11696	.	5814.36	500.773	5286.47	489.011	2898.95	249.592	4489.68	402.25	6005.14	517.121	8774.54	783.518	5239.67	426.576	8678.45	738.992	5298.36	502.617	8442.62	778.186	3635.24	361.773	7171.27	587.314
3132	i	novel	0.280299	-0.0503808	chr1	.	42530184	42530728	MSTRG.1170.1	1	545	MSTRG.1170	LOC100799120	19.5284	1.68192	27.9193	2.5826	14.5303	1.25102	17.5046	1.56831	16.1725	1.39266	16.5394	1.47688	14.8349	1.20775	14.6037	1.24354	13.3835	1.26959	14.2661	1.31495	24.9376	2.48175	34.1541	2.79716
30586	i	novel	0.0341071	-0.0004096	chr13	.	30066488	30066693	MSTRG.11703.1	1	206	MSTRG.11703	LOC100809885	3.3932	0.292246	3.20388	0.296367	6.63107	0.570919	10.1942	0.91334	2.96602	0.255413	0.791262	0.070655	4.20874	0.342645	7.93689	0.675847	4.58252	0.434711	6.24757	0.57586	5.63592	0.560878	0	0
30593	j	novel	0.146416	-0.385024	chr13	-	30085179	30092723	MSTRG.11706.2	2	254	MSTRG.11706	LOC100801193	4.50638	0.388121	1.88261	0.174146	0.037903	0.003263	3.53169	0.316419	1.92659	0.165905	11.1469	0.995358	0.007387	0.000601	1.65942	0.141304	1.64582	0.156127	3.09988	0.285727	2.31065	0.229953	6.31121	0.516877
30597	i	novel	0.0298336	-0.0004096	chr13	-	30094537	30095044	MSTRG.11706.3	1	508	MSTRG.11706	LOC100801193	5.24213	0.451488	4.1782	0.386493	5.60433	0.482519	3.36614	0.301587	4.20669	0.362251	2.07087	0.184917	8.33268	0.678386	8.50591	0.7243	8.94882	0.848909	11.6437	1.07324	4.17126	0.415117	12.187	0.998094
30588	i	novel	0.00892396	-0.0004096	chr13	.	30078901	30079211	MSTRG.11707.1	1	311	MSTRG.11707	LOC100801193	1.92114	0.165462	1.7484	0.161732	7.31667	0.629948	0.746899	0.066918	5.66324	0.48768	0.43194	0.03857	0.418006	0.034031	3.05186	0.259874	1.58199	0.150072	0.411576	0.037936	5.90588	0.587744	0.971061	0.079528
30589	i	novel	0.0380101	-0.0004096	chr13	.	30080153	30080415	MSTRG.11708.1	1	263	MSTRG.11708	LOC100801193	6.31559	0.543943	5.80608	0.537077	9.05703	0.779789	10.4829	0.939207	6.05323	0.521263	11.5779	1.03385	9.3346	0.759956	6.12167	0.521276	13.6844	1.29814	5.29278	0.487853	7.12167	0.708738	10.2281	0.837666
30590	i	novel	0.024968	-0.147456	chr13	.	30081134	30081337	MSTRG.11709.1	1	204	MSTRG.11709	LOC100801193	8.30392	0.715192	10.4118	0.963113	8.11765	0.69891	15.6225	1.39969	12.3284	1.06164	5.11275	0.45654	10.2108	0.831288	12.8431	1.09363	11.7647	1.11603	13.1324	1.21045	10.9216	1.0869	27.9412	2.28833
3133	i	novel	0.0615662	-0.02048	chr1	.	42531274	42531799	MSTRG.1171.1	1	526	MSTRG.1171	LOC100799120	8.37453	0.721272	6.45437	0.597045	9.10836	0.784208	1.62167	0.145293	9.06274	0.780421	5.93726	0.530165	7.58935	0.61787	7.76426	0.661146	4.14449	0.393157	10.0741	0.928569	5.24144	0.521621	18.6312	1.52586
30595	i	novel	0.143818	-0.057344	chr13	-	30092958	30093244	MSTRG.11713.1	1	287	MSTRG.11713	LOC100801193	11.1045	0.956399	4.23345	0.391604	9.78049	0.842077	8.92334	0.799481	13.8014	1.18848	13.4599	1.2019	13.1324	1.06915	4.13589	0.352182	11.101	1.05308	10.8118	0.996565	5.61672	0.558968	23.2404	1.90335
30596	i	novel	0.00840531	-0.0004096	chr13	.	30093749	30094049	MSTRG.11714.1	1	301	MSTRG.11714	LOC100801193	10.289	0.886163	5.28239	0.488634	9.8505	0.848104	6.13289	0.549472	7.99003	0.688047	3.65781	0.326622	12.5282	1.01996	11.0465	0.940639	7.54153	0.71541	8.34219	0.768929	11.0233	1.09702	12.7741	1.04617
30607	i	novel	0.0865662	-0.0004096	chr13	.	30122837	30123224	MSTRG.11719.1	1	388	MSTRG.11719	LOC102664622	1.04124	0.089679	1.09021	0.100847	3.79124	0.326416	1.8067	0.16187	1.45361	0.125175	0.940722	0.084001	4.2165	0.343277	7.33505	0.624598	5.70876	0.541549	4.17783	0.385085	2.7165	0.270341	0	0
3136	i	novel	0.0117355	-0.0004096	chr1	.	42533600	42534021	MSTRG.1172.1	1	422	MSTRG.1172	LOC100799120	13.7883	1.18754	9.00889	0.833344	10.5388	0.907365	9.37612	0.840047	7.19484	0.61957	13.769	1.2295	15.4809	1.26034	13.8826	1.18214	12.6776	1.20263	8.62833	0.795303	12.3373	1.22779	20.5726	1.68486
30612	i	novel	0.0103198	-0.0004096	chr13	.	30131232	30131601	MSTRG.11721.1	1	370	MSTRG.11721	LOC100810415	0	0	0	0	4.17027	0.35905	1.08919	0.097585	0	0	2.94054	0.262574	3.75641	0.30582	2.83784	0.241649	0	0	2.43243	0.224206	0	0	5.33784	0.437159
30624	u	novel	0.0372148	-0.06144	chr13	+	30183370	30186613	MSTRG.11727.1	1	3244	MSTRG.11727	.	0.141463	0.012184	0	0	0	0	0.394772	0.035369	0	0	0.624747	0.055786	0	0	0.093271	0.007942	0	0	0.236988	0.021844	0	0	0.963657	0.078922
30676	u	novel	0.0433118	-0.126976	chr13	.	30469563	30470101	MSTRG.11751.1	1	539	MSTRG.11751	.	0	0	0	0	0	0	0.523191	0.046875	0.966605	0.083237	0	0	0	0	0	0	0	0	0.142857	0.013168	0	0	0	0
30696	u	novel	0.0160201	-0.090112	chr13	.	30553431	30554116	MSTRG.11758.1	1	686	MSTRG.11758	.	0	0	0	0	0	0	0.300292	0.026904	8.59621	0.740246	4.83528	0.431764	0	0	0	0	0	0	26.8892	2.47847	0	0	0	0
30703	u	novel	0.253898	-0.028672	chr13	.	30577183	30577976	MSTRG.11760.1	1	794	MSTRG.11760	.	0	0	0	0	0	0	0	0	6.4068	0.55171	6.14358	0.548588	0	0	0	0	0	0	25.7015	2.369	0	0	0	0
30710	i	novel	0.0122443	-0.0004096	chr13	.	30601301	30601545	MSTRG.11764.1	1	245	MSTRG.11764	LOC100812761	10.8154	0.931497	26.4093	2.44292	17.5097	1.50754	27.344	2.44986	37.4253	3.22281	27.0829	2.41835	8.115	0.660665	12.7782	1.0881	11.6354	1.10377	18.0143	1.66044	10.498	1.04474	27.2181	2.22911
30711	i	novel	0.0160716	-0.126157	chr13	.	30603062	30603420	MSTRG.11765.1	1	359	MSTRG.11765	LOC100812761	6.3844	0.549869	7.23398	0.669161	13.1086	1.12862	10.8635	0.973309	22.4067	1.92951	11.5627	1.03248	1.45404	0.118377	4.09749	0.348912	7.47632	0.709225	9.07242	0.836236	5.47075	0.544441	3.01393	0.246835
30719	i	novel	0.0952808	-0.0622592	chr13	.	30647964	30648203	MSTRG.11768.1	1	240	MSTRG.11768	LOC100778337	0	0	2.38333	0.220464	0	0	0.941667	0.084368	0.616667	0.053103	1.0375	0.092643	0	0	0.883333	0.075218	0.191667	0.018182	0	0	0	0	1.94167	0.159019
30788	u	novel	0.0288343	-0.049152	chr13	.	30953624	30953832	MSTRG.11783.1	1	209	MSTRG.11783	.	0.794258	0.068407	1.26316	0.116845	0.066986	0.005767	0.406699	0.036438	3.11483	0.268228	2.88517	0.25763	0	0	2.75598	0.234679	1.85167	0.175655	4.53589	0.418088	1.41627	0.140945	0.84689	0.069359
30789	u	novel	0.0528398	-0.0405504	chr13	-	30955149	30956199	MSTRG.11786.1	1	1051	MSTRG.11786	.	11.4075	0.982492	12.5682	1.16258	16.4934	1.42005	15.4883	1.38766	16.5045	1.42125	18.1085	1.61699	27.0255	2.20022	19.8599	1.69112	10.2236	0.969838	25.495	2.34996	14.8767	1.4805	22.3753	1.83249
30797	u	novel	0.0125302	-0.0004096	chr13	.	30968629	30968849	MSTRG.11788.1	1	221	MSTRG.11788	.	0.384615	0.033126	0	0	3.84163	0.330755	5.38462	0.482431	4.91855	0.423552	4.14027	0.369704	0	0	1.92308	0.163755	1.15385	0.109457	0.533937	0.049215	1.63348	0.162562	8.52941	0.698543
30798	u	novel	0.0087635	-0.0073728	chr13	.	30969470	30969680	MSTRG.11789.1	1	211	MSTRG.11789	.	1.13744	0.097964	2.97156	0.274877	6.1564	0.530051	8.51659	0.763038	3.86256	0.332617	4.27014	0.3813	3.33649	0.271633	3.77251	0.321239	3.20853	0.30437	1.03317	0.095231	1.55924	0.155173	8.20853	0.672264
30819	i	novel	0.00494281	-0.0004096	chr13	.	31057046	31057385	MSTRG.11814.1	1	340	MSTRG.11814	LOC100785844	0	0	0.719608	0.066565	0	0	0.208824	0.018709	0	0	0.216912	0.019369	0	0	0	0	0.814706	0.077285	0.357843	0.032984	0.063725	0.006342	0	0
30820	i	novel	0.00264716	-0.176128	chr13	.	31064287	31064496	MSTRG.11815.1	1	210	MSTRG.11815	LOC100785844	0	0	2.68571	0.248435	0	0	1.62381	0.145484	0.257143	0.022143	0.144444	0.012898	0	0	0.357143	0.030412	0.061905	0.005872	0.347619	0.032041	0.125852	0.012525	0	0
30821	i	novel	0.00357744	-0.0004096	chr13	.	31066985	31067208	MSTRG.11816.1	1	224	MSTRG.11816	LOC100785844	0	0	2.00446	0.185418	1.76786	0.152208	2.43304	0.217986	2.65625	0.228738	1.18304	0.105639	0	0	0	0	1.30804	0.124084	3.09375	0.285162	1.41071	0.140392	0	0
30830	i	novel	0.0114369	-0.0004096	chr13	.	31096491	31097140	MSTRG.11820.1	1	650	MSTRG.11820	LOC100786364	6.13199	0.528129	4.75824	0.440149	1.70948	0.147182	4.8706	0.436378	4.31617	0.371679	4.73563	0.422866	6.81464	0.554799	3.96672	0.337776	4.73154	0.448847	8.2063	0.756403	3.89394	0.387519	30.3617	2.48657
30834	i	novel	0.0158735	-0.0004096	chr13	.	31112995	31113228	MSTRG.11822.1	1	234	MSTRG.11822	LOC100777812	4.35897	0.375425	1.51709	0.140335	2.0641	0.177714	8.05556	0.721732	11.0726	0.9535	6.38462	0.570111	0.850427	0.069236	3.37607	0.287481	7.32479	0.694849	1.28205	0.118171	7.85897	0.782113	0	0
30841	i	novel	0.0924023	-0.0147456	chr13	+	31128567	31130361	MSTRG.11824.1	1	1795	MSTRG.11824	LOC100786895	4.17549	0.359622	8.91755	0.824894	5.98273	0.515099	6.5298	0.585033	5.55655	0.478491	5.96379	0.532533	4.51866	0.367877	5.88412	0.501048	6.49526	0.616159	9.43677	0.869819	7.48802	0.745197	5.15376	0.422084
30849	i	novel	0.0144033	-0.0004096	chr13	.	31179311	31179519	MSTRG.11827.1	1	209	MSTRG.11827	LOC102664664	1.47368	0.126924	0.154067	0.014252	0.138556	0.011929	0.30622	0.027436	3.70142	0.318741	0	0	1.84211	0.149971	1.31579	0.112043	1.67619	0.159008	2.25359	0.207721	0.173989	0.017315	1.14354	0.093654
30853	i	novel	0.00906643	-0.0004096	chr13	+	31183315	31183575	MSTRG.11828.4	1	261	MSTRG.11828	LOC100787956	1.38376	0.119179	2.89272	0.267583	4.49808	0.387274	4.93487	0.442136	2.01149	0.173216	3.32184	0.296622	10.6398	0.866219	5.62069	0.478616	0.666667	0.063242	5.07663	0.46793	3.33717	0.33211	2.29885	0.188272
30875	i	novel	0.136334	-0.0004096	chr13	.	31254793	31255083	MSTRG.11838.1	1	291	MSTRG.11838	LOC100781022	22.5911	1.9457	21.7079	2.00803	35.4399	3.05129	24.9347	2.23401	20.0893	1.72996	13.8832	1.23969	33.4639	2.72439	10.5258	0.896296	13.8694	1.31569	14.5808	1.34396	15.2096	1.51364	36.6907	3.0049
30897	x	novel	0.0248889	-0.086016	chr13	-	31397346	31397716	MSTRG.11846.1	2	323	MSTRG.11846	LOC100786014	0	0	0	0	0	0	0	0	0	0	21.9458	1.95964	0	0	0	0	2.51425	0.238508	0	0	28.9383	2.8799	0	0
30899	i	novel	0.00672896	-0.0004096	chr13	.	31408421	31408624	MSTRG.11848.1	1	204	MSTRG.11848	LOC100786530	0	0	0.132353	0.012243	1.22549	0.105512	0.926471	0.083007	1.20588	0.103842	3.57843	0.319534	0.970588	0.079018	1.59314	0.13566	0.196078	0.0186	10.8284	0.998094	2.12745	0.211721	5.80882	0.475732
30913	u	novel	0.0231797	-0.117965	chr13	.	31495992	31497341	MSTRG.11849.1	1	1350	MSTRG.11849	.	0	0	0	0	0	0	0	0	0	0	0	0	0	0	0.025926	0.002208	0	0	0	0	0	0	0	0
30935	i	novel	0.0113399	-0.0004096	chr13	.	31578297	31578556	MSTRG.11860.1	1	260	MSTRG.11860	LOC100788674	0	0	0.230769	0.021347	0	0	1.71923	0.154033	0	0	0.8	0.071436	0	0	0	0	0	0	0	0	2.03846	0.202865	0	0
30957	j	novel	0.0247298	-0.0004096	chr13	+	31657913	31661959	MSTRG.11866.2	2	365	MSTRG.11866	LOC100791328	17.9167	1.54311	3.72977	0.345013	7.63141	0.657046	9.18471	0.822898	5.21883	0.44941	12.6007	1.12518	10.6761	0.869171	91.4174	7.78443	11.1879	1.06131	5.16804	0.476356	3.16012	0.314491	7.73771	0.633705
30962	u	novel	0.0181844	-0.0004096	chr13	.	31725304	31725527	MSTRG.11870.1	1	224	MSTRG.11870	.	2.25893	0.194555	1.17857	0.109021	0	0	0	0	0	0	1.18304	0.105639	0	0	0	0	5.09375	0.483207	0	0	0	0	3.50446	0.287009
30966	i	novel	0.0209666	-0.114688	chr13	.	31732920	31733567	MSTRG.11874.1	1	648	MSTRG.11874	LOC100792734	2.54475	0.219172	2.92284	0.27037	2.15278	0.185349	4.34631	0.389405	4.52623	0.389768	5.69599	0.50862	6.04443	0.492094	6.84242	0.58265	2.94119	0.279009	11.7287	1.08108	4.7205	0.469777	3.41559	0.27973
30967	i	novel	0.011126	-0.249856	chr13	.	31734587	31735233	MSTRG.11875.1	1	647	MSTRG.11875	LOC100792734	0.360433	0.031043	0.435858	0.040318	0.454405	0.039123	0.435858	0.03905	3.46677	0.298534	2.05696	0.183675	4.63524	0.377368	0.763524	0.065016	2.35394	0.223301	4.82046	0.444318	2.10046	0.209035	0	0
30990	i	novel	0.00482356	-0.0004096	chr13	.	31877051	31877380	MSTRG.11883.1	1	330	MSTRG.11883	LOC100801729	8.53939	0.735472	7.89697	0.730488	13.2848	1.14379	8.57879	0.76861	8	0.688905	10.3879	0.92758	13.7294	1.11775	18.2986	1.55817	11.5253	1.09333	0.219394	0.020222	9.21818	0.917379	13.8033	1.13046
31011	i	novel	0.0108985	-0.0004096	chr13	.	31978840	31979105	MSTRG.11891.1	1	266	MSTRG.11891	LOC100801020	14.4436	1.24398	10.8008	0.999095	11.1203	0.957431	16.3534	1.46517	18.6992	1.61025	13.3722	1.19406	5.6391	0.459095	21.9662	1.87048	7.77068	0.737148	9.44361	0.87045	7.24812	0.721322	21.9248	1.7956
31012	i	novel	0.0170572	-0.0004096	chr13	.	31979513	31980103	MSTRG.11892.1	1	591	MSTRG.11892	LOC100801020	3.0928	0.266374	0.216018	0.019982	0.964145	0.083011	3.99954	0.358336	4.84122	0.416892	5.68001	0.507194	0.928088	0.075558	2.6176	0.222895	2.07813	0.197137	0.133643	0.012318	3.86139	0.38428	6.15015	0.503686
317	i	novel	0.0185417	-0.0004096	chr1	.	974315	974576	MSTRG.119.1	1	262	MSTRG.119	LOC100804808	2.70992	0.233398	0.290076	0.026833	1.84733	0.159051	2.77863	0.248949	0.839695	0.072309	9.14504	0.816602	5.73282	0.466725	0.942748	0.080277	0	0	1.5229	0.140371	0.812977	0.080906	0	0
31063	j	novel	0.0144218	-0.0004096	chr13	+	32160578	32161041	MSTRG.11915.2	2	209	MSTRG.11915	LOC100806689	8.18236	0.704722	14.4472	1.3364	3.97237	0.342011	18.617	1.66797	31.7432	2.73351	18.8978	1.68747	11.1145	0.904861	11.2382	0.956961	8.2857	0.786004	12.8925	1.18834	8.46974	0.842896	17.691	1.44886
31072	i	novel	0.0103236	-0.0004096	chr13	.	32254866	32255078	MSTRG.11921.1	1	213	MSTRG.11921	LOC100808808	4.45495	0.383692	7.36706	0.681471	18.3697	1.58158	2.82995	0.253547	7.4139	0.638434	5.33803	0.476656	22.5005	1.83183	6.94836	0.59167	5.98592	0.56784	0.464398	0.042805	3.86079	0.38422	15.2289	1.24722
31079	j	novel	0.00531737	-0.208896	chr13	-	32274230	32275625	MSTRG.11925.2	2	502	MSTRG.11925	LOC100810779	6.29157	0.541874	10.5121	0.972393	9.05813	0.779884	10.9985	0.985404	9.68808	0.83427	9.37447	0.837088	7.83052	0.637504	11.233	0.956519	8.08968	0.76741	4.9087	0.452452	6.49748	0.646619	7.92755	0.649252
31094	u	novel	0.0267782	-0.155648	chr13	.	32331887	32332609	MSTRG.11931.1	1	723	MSTRG.11931	.	0.319502	0.027518	0.390042	0.03608	0	0	0	0	1.55048	0.133517	0.780083	0.069657	0	0	15.4011	1.31144	1.24481	0.118086	0.929461	0.085672	2.41494	0.240331	6.07192	0.497279
31180	i	novel	0.0111624	-0.028672	chr13	+	32627111	32627393	MSTRG.11960.2	1	283	MSTRG.11960	LOC100818794	7.23322	0.622975	7.62191	0.705045	6.17314	0.531493	14.7739	1.32365	9.41696	0.810924	6.62544	0.591615	7.25795	0.59089	6.02827	0.513322	11.364	1.07802	7.74558	0.713937	5.74912	0.572143	1.90106	0.155693
31208	u	novel	0.0361754	-0.0004096	chr13	.	32723652	32724144	MSTRG.11967.1	1	493	MSTRG.11967	.	0	0	0.41785	0.038652	0.732252	0.063045	0.492901	0.044161	0.314402	0.027074	0	0	1.81947	0.148128	0.608519	0.051817	0	0	0	0	0	0	0	0
31212	j	novel	0.304304	-0.028672	chr13	+	32731968	32734022	MSTRG.11972.1	3	719	MSTRG.11972	LOC106795641	49.8251	4.29129	48.1704	4.45587	31.4994	2.71203	103.125	9.23939	77.5745	6.68018	69.1517	6.17486	24.753	2.01521	33.6127	2.86221	34.7442	3.29593	37.0132	3.41163	119.87	11.9293	9.79085	0.801853
3188	u	novel	0.015911	-0.0004096	chr1	.	43181662	43182309	MSTRG.1198.1	1	648	MSTRG.1198	.	0	0	0	0	0.479938	0.041322	3.0108	0.269751	2.62037	0.225648	3.10031	0.276841	0	0	0	0	0	0	1.88272	0.173536	0	0	0	0
31288	u	novel	0.00390512	-0.06144	chr13	.	32974542	32974876	MSTRG.11995.1	1	335	MSTRG.11995	.	4.22836	0.364176	4.90299	0.453538	10.5687	0.909936	13.7493	1.23185	13.2642	1.14222	10.1313	0.904673	7.25821	0.590911	30.2746	2.57796	10.497	0.995776	4.25075	0.391806	11.1701	1.11164	0	0
31305	i	novel	0.0079282	-0.0004096	chr13	.	33051172	33051622	MSTRG.12006.1	1	451	MSTRG.12006	LOC100782986	0.281596	0.024253	0.638581	0.05907	0.137029	0.011798	0.040903	0.003665	0.008608	0.000741	0.509861	0.045528	0.237002	0.019295	1.70354	0.145061	1.37916	0.130831	0.028086	0.002589	0.783795	0.078002	0	0
31316	i	novel	0.116134	-0.0004096	chr13	.	33068421	33068622	MSTRG.12010.1	1	202	MSTRG.12010	LOC100788675	9.13861	0.787081	20.8812	1.93156	8.4901	0.730977	57.6881	5.16853	48.2277	4.15304	39.8119	3.55498	8.66337	0.705309	12.9356	1.1015	10.4208	0.988545	20.7327	1.911	17.2228	1.71398	0.792079	0.06487
31317	i	novel	0.0209698	-0.016384	chr13	.	33069297	33069546	MSTRG.12011.1	1	250	MSTRG.12011	LOC100788675	7.356	0.63355	19.44	1.79825	20.088	1.72953	49.428	4.42847	50.272	4.32908	41.6	3.71465	2.736	0.222745	18.648	1.58793	10.388	0.985434	24.62	2.26931	13.456	1.33912	0.248	0.020311
31327	u	novel	0.0114728	-0.065536	chr13	.	33112646	33113043	MSTRG.12013.1	1	398	MSTRG.12013	.	12.99	1.11878	6.92211	0.640312	6.94975	0.598357	13.01	1.16563	10.6055	0.913275	7.73116	0.69035	2.25126	0.183281	6.72613	0.572747	3.31156	0.314143	9.84171	0.907144	6.27387	0.624366	10.2538	0.839765
31330	u	novel	0.169978	-0.0004096	chr13	.	33160605	33160972	MSTRG.12017.1	1	368	MSTRG.12017	.	0.19837	0.017085	0.785326	0.072645	0.766304	0.065977	0.896739	0.080343	0.942935	0.081199	2.64402	0.236097	0.108696	0.008849	0.703804	0.059931	1.9538	0.185343	0.584239	0.053851	2.24728	0.223646	0.25	0.020475
3195	i	novel	0.00567963	-0.0004096	chr1	.	43228070	43228292	MSTRG.1202.1	1	223	MSTRG.1202	LOC100793996	2.36771	0.203924	3.16143	0.29244	0	0	3.96861	0.355565	1.1435	0.09847	1.13453	0.101307	1.34529	0.109524	1.93722	0.164959	0	0	2.62332	0.2418	0.914798	0.091039	0	0
31342	i	novel	0.0464253	-0.0004096	chr13	.	33225687	33226200	MSTRG.12024.1	1	514	MSTRG.12024	LOC100791856	0.684489	0.058953	1.53696	0.142173	5.19948	0.447663	6.75439	0.605155	5.30041	0.456434	6.10338	0.544998	10.5907	0.862218	7.81424	0.665402	2.61479	0.248046	2.39105	0.220391	0.600195	0.05973	0.88035	0.072099
3196	u	novel	0.0157315	-0.0004096	chr1	.	43291691	43291949	MSTRG.1203.1	1	259	MSTRG.1203	.	0.150579	0.012969	0.558559	0.051668	1.51351	0.13031	1.92278	0.17227	0.694981	0.059847	0	0	0	0	0	0	0.982625	0.093215	1.20849	0.111391	0.050193	0.004995	0	0
3209	u	novel	0.021359	-0.0004096	chr1	.	43446634	43447039	MSTRG.1205.1	1	406	MSTRG.1205	.	0	0	9.36761	0.866526	13.2525	1.14101	0	0	13.8201	1.19009	0	0	13.6827	1.11394	25.6277	2.18226	12.9195	1.22558	22.2638	2.05213	6.42282	0.63919	20.9314	1.71425
31428	u	novel	0.0294508	-0.120013	chr13	+	33563004	33563514	MSTRG.12065.1	2	435	MSTRG.12065	.	5.67311	0.488607	6.15687	0.569525	7.96565	0.685824	11.5619	1.03588	10.8843	0.937279	8.81619	0.787237	12.7119	1.03491	8.45619	0.720066	11.8745	1.12645	7.73471	0.712934	12.7972	1.27356	32.0948	2.62851
31429	u	novel	0.0235769	-0.090112	chr13	+	33563203	33563510	MSTRG.12065.2	1	308	MSTRG.12065	.	5.63701	0.485498	5.78494	0.535121	4.31799	0.371768	4.59603	0.411778	3.22188	0.277446	2.35051	0.209888	2.99459	0.243798	2.31349	0.197	0.261085	0.024767	4.53351	0.41787	2.99748	0.298305	19.9375	1.63285
31430	u	novel	0.0218542	-0.176128	chr13	.	33563799	33564344	MSTRG.12066.1	1	546	MSTRG.12066	.	8.92308	0.768517	9.78022	0.904694	5.20696	0.448307	4.63004	0.414825	5.65356	0.486845	10.707	0.956073	7.43407	0.605228	12.7125	1.0825	9.04396	0.857934	10.3571	0.954653	7.29211	0.7257	14.337	1.17417
31431	u	novel	0.0827822	-0.036864	chr13	+	33565252	33566160	MSTRG.12067.1	2	797	MSTRG.12067	.	12.6913	1.09307	9.20703	0.851672	11.926	1.0268	12.2836	1.10054	11.4228	0.983656	9.22083	0.823369	8.83438	0.719231	8.27102	0.704298	13.3563	1.26702	7.91594	0.729639	8.49937	0.845845	19.8846	1.62851
3206	i	novel	0.0233068	-0.135168	chr1	.	43433842	43434200	MSTRG.1207.1	1	359	MSTRG.1207	LOC100798241	8.6351	0.743715	12.8747	1.19094	14.376	1.23774	4.97493	0.445725	16.5738	1.42722	8.65738	0.773057	15.4178	1.25521	15.2479	1.2984	13.7047	1.30007	9.31476	0.858574	16.7465	1.66659	20.4652	1.67606
31454	i	novel	0.0149538	-0.012288	chr13	-	33650057	33650488	MSTRG.12077.1	1	432	MSTRG.12077	LOC100806334	5.16667	0.444989	2.01389	0.18629	11.3403	0.976371	1.8912	0.169441	3.39815	0.292625	0.513889	0.045887	30.6667	2.49666	4.57639	0.389691	3.71991	0.352881	5.66667	0.522316	7.41898	0.738326	9.31481	0.762866
3207	i	novel	0.00301109	-0.0004096	chr1	.	43437831	43438043	MSTRG.1208.1	1	213	MSTRG.1208	LOC100798241	6.86855	0.591567	5.38028	0.497689	4.03756	0.347624	3.34272	0.299489	3.25352	0.280171	6.97183	0.622546	3.75117	0.305393	3.64319	0.310227	1.79812	0.170575	10.7089	0.987078	3.86385	0.384524	4.62441	0.378731
31491	i	novel	0.029106	-0.0004096	chr13	.	33747031	33747341	MSTRG.12088.1	1	311	MSTRG.12088	LOC100813116	9.58843	0.825822	4.29486	0.397284	5.68032	0.489062	0.074144	0.006643	6.19713	0.533654	4.18804	0.373969	7.20928	0.586927	3.11484	0.265237	11.3285	1.07465	8.43236	0.77724	4.77752	0.475452	16.8162	1.37722
3211	u	novel	0.0103099	-0.118374	chr1	.	43466990	43467195	MSTRG.1209.1	1	206	MSTRG.1209	.	0	0	0	0	0	0	0	0	0.684466	0.058941	0	0	0	0	2.16505	0.184359	0	0	0	0	2.71845	0.270536	0	0
3212	u	novel	0.00360739	-0.0004096	chr1	.	43469644	43469859	MSTRG.1211.1	1	216	MSTRG.1211	.	0	0	0	0	0	0	0	0	0.921296	0.079336	0	0	0.550926	0.044852	0	0	0	0	0	0	0	0	0	0
31540	i	novel	0.0171582	-0.069632	chr13	.	34022744	34023305	MSTRG.12117.1	1	562	MSTRG.12117	LOC102668208	4.00534	0.344968	1.35231	0.125092	1.91637	0.164995	1.55338	0.139174	1.16192	0.100057	2.44306	0.218152	2.99644	0.243949	2.7669	0.235609	7.79893	0.739828	7.81139	0.720002	1.69039	0.168225	9.12633	0.74743
31541	u	novel	0.104104	-0.299008	chr13	.	34027692	34028263	MSTRG.12118.1	1	572	MSTRG.12118	.	3.52273	0.303402	0.945804	0.087489	2.60839	0.224576	3.90909	0.350232	3.22378	0.277609	2.11888	0.189204	2.04196	0.166241	3.36713	0.28672	3.09266	0.293378	3.01224	0.277648	0.426573	0.042452	5.79545	0.474637
3213	u	novel	0.0964815	-0.0004096	chr1	.	43471289	43471499	MSTRG.1212.1	1	211	MSTRG.1212	.	1.46446	0.126129	0	0	1.65877	0.142816	3.69194	0.330777	1.05687	0.091011	3.15166	0.281426	6.69668	0.545195	0.118483	0.010089	0	0	0	0	0	0	0	0
31582	i	novel	0.0151731	-0.0004096	chr13	.	34162868	34163175	MSTRG.12137.1	1	308	MSTRG.12137	LOC100778347	0	0	0	0	0.636364	0.054789	0.179383	0.016072	0	0	0	0	0	0	0.318182	0.027094	0.941558	0.089319	0	0	0.230519	0.022941	0.314123	0.025726
31588	u	novel	0.00708711	-0.0004096	chr13	.	34197741	34197990	MSTRG.12142.1	1	250	MSTRG.12142	.	0.144	0.012402	1.328	0.122843	0	0	0.9	0.080635	1.76	0.151559	5.658	0.505228	0	0	2.148	0.182908	2.488	0.236019	1.052	0.096966	1.464	0.145695	0	0
31619	i	novel	0.0677708	-0.0004096	chr13	.	34312742	34312949	MSTRG.12153.1	1	208	MSTRG.12153	LOC100819510	0	0	0	0	1.22115	0.105138	1.875	0.167989	0	0	0	0	0	0	0	0	1.35577	0.128612	1.1875	0.109456	0	0	1.30769	0.107098
31637	i	novel	0.0159943	-0.0004096	chr13	-	34360588	34361233	MSTRG.12163.1	1	646	MSTRG.12163	LOC100527349	4.38854	0.377972	5.30495	0.490721	2.56966	0.221241	3.43344	0.307616	2.86068	0.246342	4.12848	0.368651	3.80186	0.30952	6.89164	0.586841	6.43963	0.610881	6.84675	0.631088	1.97959	0.197006	7.52632	0.616392
31653	i	novel	0.00680804	-0.0004096	chr13	.	34400310	34400526	MSTRG.12168.1	1	217	MSTRG.12168	LOC100818078	37.6862	3.2458	41.5669	3.84504	34.0744	2.93373	20.5394	1.84021	1.72104	0.148205	21.3451	1.906	15.6021	1.27021	22.1294	1.88437	11.8221	1.12148	0.895289	0.082522	1.30814	0.130184	31.4439	2.5752
31654	i	novel	0.0131938	-0.086016	chr13	.	34405457	34406104	MSTRG.12169.1	1	648	MSTRG.12169	LOC100818078	3.89352	0.335337	5.78241	0.534886	3.4429	0.296426	8.25617	0.739706	14.3843	1.23867	7.9892	0.713391	0.925926	0.075382	0.462963	0.039422	1.56636	0.148589	10.7377	0.989727	4.09259	0.407289	2.31481	0.189579
3218	u	novel	0.0452785	-0.0516096	chr1	.	43479796	43480515	MSTRG.1217.1	1	720	MSTRG.1217	.	7.60139	0.654685	2.14167	0.198109	1.83194	0.157726	9.0312	0.809144	3.383	0.291321	3.15166	0.281426	2.23611	0.182048	0.749153	0.063792	1.04722	0.099342	13.6722	1.26022	3.56699	0.354981	0	0
31674	j	novel	0.0790899	-0.028672	chr13	+	34471910	34474250	MSTRG.12175.2	4	780	MSTRG.12175	LOC100788851	0	0	0	0	23.956	2.06256	0	0	0	0	6.22542	0.555896	2.59373	0.211163	7.06337	0.601464	0	0	8.19939	0.755766	0	0	0	0
31681	i	novel	0.0120766	-0.0004096	chr13	+	34500788	34501122	MSTRG.12177.3	1	335	MSTRG.12177	LOC106795511	10.9194	0.940455	9.82686	0.909008	6.24807	0.537944	9.50448	0.851547	5.43134	0.46771	5.77961	0.516088	14.1313	1.15047	9.28955	0.791029	7.92687	0.751964	25.2925	2.3313	5.67463	0.56473	13.997	1.14633
31682	i	novel	0.0135285	-0.0598016	chr13	.	34501773	34502034	MSTRG.12178.1	1	262	MSTRG.12178	LOC106795511	16.5259	1.42333	10.892	1.00754	13.4858	1.16109	22.8123	2.04385	26.9998	2.32504	24.7316	2.2084	37.5368	3.05598	21.1728	1.80292	15.1495	1.43712	25.5586	2.35582	19.8735	1.97778	18.987	1.555
31690	i	novel	0.0111588	-0.0004096	chr13	.	34539735	34540051	MSTRG.12185.1	1	317	MSTRG.12185	LOC100791680	2.59937	0.223876	0.88959	0.082289	4.33439	0.37318	1.05047	0.094116	2.06309	0.177659	0	0	2.60252	0.211879	3.71609	0.316434	3.1041	0.294464	0.33123	0.030531	5.21451	0.51894	0	0
31705	i	novel	0.0120155	-0.0004096	chr13	.	34602601	34602817	MSTRG.12195.1	1	217	MSTRG.12195	LOC100794650	5.05991	0.435795	5.90783	0.546489	3.73272	0.321378	3.41935	0.306355	4.64516	0.400009	2.96774	0.265003	4.70046	0.382678	11.659	0.992792	3.91244	0.371145	0.036866	0.003398	4.88479	0.486127	2.60369	0.213237
31736	u	novel	0.0100779	-0.36864	chr13	+	34693768	34694347	MSTRG.12207.1	1	580	MSTRG.12207	.	2.30345	0.198389	1.22414	0.113236	1.68793	0.145327	2.10345	0.188457	6.45345	0.555726	3.45345	0.308374	7.83448	0.637827	12.4517	1.0603	0.213793	0.020281	0	0	2.54655	0.253429	29.1879	2.39044
31759	u	novel	0.0150487	-0.126976	chr13	-	34767403	34769826	MSTRG.12214.1	2	454	MSTRG.12214	.	15.13	1.3031	7.00647	0.648116	3.40212	0.292914	13.1982	1.18249	17.6189	1.51722	19.2952	1.72295	3.35242	0.27293	1.02503	0.087284	4.00185	0.379626	16.3062	1.503	6.52715	0.649572	0	0
31768	i	novel	0.00652909	-0.0004096	chr13	.	34810882	34811088	MSTRG.12220.1	1	207	MSTRG.12220	LOC100783354	0	0	0	0	0	0	0	0	0	0	0	0	0	0	0	0	0	0	0	0	0	0	0	0
31769	i	novel	0.0119397	-0.0004096	chr13	.	34815721	34816063	MSTRG.12221.1	1	343	MSTRG.12221	LOC100783354	0	0	0	0	0	0	0	0	0	0	0	0	0	0	0	0	0	0	0.28337	0.026119	0	0	0	0
31775	i	novel	0.00522321	-0.0004096	chr13	.	34838675	34838982	MSTRG.12225.1	1	308	MSTRG.12225	LOC100802274	0	0	0.844156	0.078086	0.896104	0.077152	3.32468	0.297872	0.542208	0.046691	1.61364	0.144089	1.00974	0.082206	2.00974	0.171135	0	0	4.08441	0.376475	0.298701	0.029726	0	0
31804	j	novel	0.0336341	-0.053248	chr13	+	34957539	34959273	MSTRG.12235.4	3	765	MSTRG.12235	LOC100805463	0	0	2.45675	0.227255	0	0	0	0	0	0	0	0	1.38991	0.113157	0.767169	0.065326	0	0	1.73695	0.160101	1.33613	0.132969	0	0
31825	i	novel	0.011698	-0.0004096	chr13	+	35013255	35013483	MSTRG.12241.7	1	229	MSTRG.12241	LOC100807592	18.3144	1.57736	17.0131	1.57375	17.4192	1.49975	12.8603	1.15221	6.76419	0.582486	18.5852	1.65955	18.7817	1.52907	10.9476	0.932216	25.5328	2.42211	9.30568	0.857736	17.0349	1.69529	20.559	1.68374
31823	i	novel	0.00779198	-0.0004096	chr13	.	35011181	35011387	MSTRG.12242.1	1	207	MSTRG.12242	LOC100807592	13.7493	1.18419	4.91887	0.455008	15.7036	1.35204	3.91467	0.350732	10.2635	0.883822	8.38551	0.74878	3.34783	0.272556	8.87599	0.755813	6.55757	0.622069	0.087762	0.008089	0.661031	0.065785	0.28905	0.023673
31832	j	novel	0.0316899	-0.331776	chr13	-	35027173	35027938	MSTRG.12247.4	3	250	MSTRG.12247	LOC100808122	0	0	3.8845	0.359326	0	0	0	0	0	0	0	0	0	0	0	0	0	0	0	0	0	0	0	0
31853	i	novel	0.00771228	-0.0004096	chr13	.	35078080	35078304	MSTRG.12251.1	1	225	MSTRG.12251	LOC100811855	0.732222	0.063064	13.0863	1.21052	10.2621	0.883539	3.08	0.27595	4.59556	0.395738	0.447619	0.03997	10.9664	0.892808	0.704198	0.059964	8.53879	0.810013	6.48	0.597284	2.42667	0.241498	2.29778	0.188184
31867	i	novel	0.0417798	-0.0479232	chr13	.	35138590	35139035	MSTRG.12260.1	1	446	MSTRG.12260	LOC100814542	2.92601	0.252008	0.378924	0.035051	1.35874	0.116985	0.623318	0.055846	2.32735	0.200416	0.110987	0.009911	2.01794	0.164286	0.686099	0.058423	2.01901	0.191529	3.06054	0.2821	0.717489	0.071403	5.50872	0.451154
31890	j	novel	0.0358097	-0.04096	chr13	-	35214095	35215040	MSTRG.12268.3	2	752	MSTRG.12268	LOC106795514	12.4874	1.0755	4.56849	0.422596	3.16755	0.272719	27.6219	2.47477	18.6433	1.60544	26.7563	2.38919	0	0	0.99734	0.084926	1.45878	0.138384	15.5607	1.43428	10.3853	1.03353	12.652	1.03618
3250	u	novel	0.00459023	-0.0004096	chr1	.	43975584	43976292	MSTRG.1227.1	1	709	MSTRG.1227	.	5.74471	0.494775	3.80254	0.351744	6.54443	0.56346	4.26516	0.382134	3.73484	0.321619	5.8914	0.526069	7.72214	0.628681	8.49224	0.723136	2.62906	0.249399	1.69958	0.156656	0.990127	0.098536	4.04655	0.331405
31913	i	novel	0.00724925	-0.0004096	chr13	.	35330381	35330614	MSTRG.12280.1	1	234	MSTRG.12280	LOC100527043	9.24359	0.796122	0.602564	0.055739	3.51709	0.302813	0	0	10	0.861131	4.88034	0.435788	1.90598	0.155171	2.98718	0.254366	4.63248	0.43945	15.1752	1.39875	0	0	0	0
31916	j	novel	0.13328	-0.0618496	chr13	+	35348507	35349975	MSTRG.12282.2	5	717	MSTRG.12282	LOC100793423	2.31618	0.199485	2.33025	0.215553	5.28224	0.454789	5.04421	0.451933	7.27008	0.626049	6.85389	0.612014	1.22624	0.099832	2.79976	0.238407	4.83705	0.458855	6.36723	0.58689	2.87933	0.286546	1.17502	0.096232
31926	i	novel	0.0124188	-0.0004096	chr13	+	35377769	35378029	MSTRG.12283.2	1	261	MSTRG.12283	LOC100793951	8.23755	0.709475	5.341	0.494055	1.71264	0.147455	4.50192	0.403346	12.1456	1.0459	2.12644	0.189879	7.67816	0.6251	2.29885	0.195753	0.938697	0.089047	11.1303	1.02591	6.36398	0.633334	10.7663	0.881739
31924	i	novel	0.00443731	-0.0004096	chr13	.	35374704	35374955	MSTRG.12284.1	1	252	MSTRG.12284	LOC100793951	1.64286	0.141494	6.28571	0.581443	8.12698	0.699714	4.92063	0.440861	3.0873	0.265857	0.638889	0.057049	7.43651	0.605427	8.27381	0.704536	1.5873	0.150576	2.24206	0.206659	10.3571	1.03073	25.7817	2.11148
31925	i	novel	0.00968051	-0.0004096	chr13	.	35375207	35376127	MSTRG.12285.1	1	921	MSTRG.12285	LOC100793951	5.28339	0.455042	5.99674	0.554713	3.50814	0.302043	7.49403	0.671422	4.21173	0.362685	6.29967	0.562526	10.0684	0.819697	7.47123	0.636194	3.63735	0.345049	4.45711	0.410827	7.28773	0.725264	21.2671	1.74174
31953	i	novel	0.0784606	-0.299008	chr13	.	35419167	35419683	MSTRG.12291.1	1	517	MSTRG.12291	LOC100778349	3.0619	0.263712	2.02901	0.187689	2.48163	0.213662	0.94971	0.085089	0	0	1.54932	0.138346	4.6441	0.378089	4.81238	0.409786	2.40039	0.227707	2.62476	0.241933	2.38298	0.23715	0.441006	0.036118
3254	i	novel	0.00429477	-0.0004096	chr1	.	43998566	43998855	MSTRG.1230.1	1	290	MSTRG.1230	LOC102662313	4.70031	0.404823	3.9758	0.367771	10.1545	0.874276	6.81928	0.610969	6.91495	0.595468	7.05598	0.63006	11.4607	0.93305	3.77302	0.321282	5.84225	0.554212	9.26304	0.853806	5.4594	0.543311	8.97307	0.734878
31971	u	novel	0.0274883	-0.08192	chr13	.	35474513	35477204	MSTRG.12300.1	1	2692	MSTRG.12300	.	0.414933	0.035737	0.913076	0.084462	1.45134	0.124957	1.19651	0.1072	1.28083	0.110296	0.732912	0.065445	0	0	0	0	0.432021	0.040983	0.596211	0.054955	0.180906	0.018003	16.779	1.37417
31981	u	novel	0.00778972	-0.0004096	chr13	.	35499338	35499560	MSTRG.12303.1	1	223	MSTRG.12303	.	0.394619	0.033987	3.5426	0.327699	3.52466	0.303465	2.43498	0.21816	2.5157	0.216634	4.96413	0.443269	3.04036	0.247524	1.99552	0.169923	0	0	2.53812	0.233947	1.46188	0.145484	0	0
32002	u	novel	0.197001	-0.06144	chr13	.	35557110	35557632	MSTRG.12312.1	1	523	MSTRG.12312	.	0	0	0	0	0	0	0	0	0	0	0	0	0	0	0	0	0	0	2.86807	0.26436	0	0	0.573614	0.046978
32000	j	novel	0.0419039	-0.105267	chr13	-	35551989	35553437	MSTRG.12313.2	2	882	MSTRG.12313	LOC100798185	2.04151	0.175829	3.72944	0.344982	2.13256	0.183608	1.66274	0.148972	1.52173	0.131041	1.6977	0.151595	4.87575	0.396948	3.51917	0.299667	0.686686	0.065141	1.9802	0.182522	1.72967	0.172134	7.9275	0.649248
32008	i	novel	0.00400758	-0.0004096	chr13	.	35564746	35565012	MSTRG.12316.1	1	267	MSTRG.12316	LOC100798710	1.3946	0.120112	1.58427	0.146549	2.18246	0.187904	2.22846	0.199658	0.52809	0.045475	0.52809	0.047156	3.65543	0.297599	10.2802	0.875383	0.197253	0.018712	3.8009	0.350342	0	0	0.404494	0.033127
32030	i	novel	0.0166047	-0.0004096	chr13	.	35612521	35612727	MSTRG.12324.1	1	207	MSTRG.12324	LOC100786703	5.76601	0.496609	9.41607	0.871009	2.64251	0.227514	0.4219	0.0378	7.25964	0.62515	4.65318	0.415503	12.5941	1.02532	14.6002	1.24325	10.7484	1.01962	16.3862	1.51037	5.26598	0.524063	0.400621	0.03281
32031	i	novel	0.0178077	-0.045056	chr13	.	35613301	35613799	MSTRG.12325.1	1	499	MSTRG.12325	LOC100786703	2.34068	0.201596	5.60922	0.518866	5.52305	0.475521	5.90581	0.529127	6.21643	0.535316	7.16032	0.639377	5.43287	0.442305	9.0982	0.774735	6.60754	0.626809	10.8878	1.00356	7.22352	0.718874	12.7094	1.04088
3271	u	novel	0.0132995	-0.0004096	chr1	.	44099074	44099320	MSTRG.1233.1	1	247	MSTRG.1233	.	0	0	0	0	0	0	0	0	0	0	0	0	0	0	0	0	0	0	0.072874	0.006717	0	0	0	0
32054	u	novel	0.0353407	-0.0004096	chr13	.	35697925	35698450	MSTRG.12333.1	1	526	MSTRG.12333	.	3.74525	0.322567	2.04753	0.189401	2.1673	0.186599	2.15019	0.192645	1.3403	0.115418	1.59316	0.14226	3.34411	0.272253	4.38593	0.373473	0.598859	0.056809	0.796578	0.073423	2.64449	0.263175	5.42966	0.444679
32051	x	novel	0.0112509	-0.0032768	chr13	+	35690996	35696801	MSTRG.12335.1	2	597	MSTRG.12335	LOC100802956	28.9079	2.48975	19.402	1.79473	25.407	2.18749	16.068	1.4396	15.5762	1.34132	15.2975	1.36599	14.938	1.21615	18.4087	1.56755	20.6097	1.95509	21.0396	1.93929	14.2546	1.4186	24.2596	1.98682
32073	i	novel	0.0456808	-0.0004096	chr13	.	35771738	35772090	MSTRG.12345.1	1	353	MSTRG.12345	LOC102661681	1.84561	0.158957	4.1329	0.382303	0.555949	0.047866	0.261028	0.023387	0.317457	0.027337	1.94788	0.173935	1.22408	0.099655	2.35694	0.2007	0.857885	0.081381	0.311205	0.028685	2.62889	0.261624	0.935977	0.076655
32087	o	novel	0.114738	-0.02048	chr13	+	35805010	35806819	MSTRG.12350.3	2	1007	MSTRG.12350	LOC102662279	0	0	0	0	0	0	0	0	0	0	0	0	0	0	0	0	3.08554	0.292703	0	0	1.2972	0.129095	6.0458	0.49514
32119	j	novel	0.156308	-0.0147456	chr13	-	35911366	35913585	MSTRG.12359.2	4	396	MSTRG.12359	LOC100791487	4.17846	0.359878	7.52485	0.696067	5.80839	0.500088	4.09323	0.36673	6.60659	0.568914	5.22622	0.466672	9.94745	0.809849	14.3475	1.22173	10.8971	1.03373	12.8977	1.18883	5.5956	0.556866	4.95202	0.405562
32133	i	novel	0.0101122	-0.0004096	chr13	.	35973279	35973481	MSTRG.12370.1	1	203	MSTRG.12370	LOC100798544	13.3623	1.15085	7.15014	0.661405	7.0431	0.606394	16.4546	1.47424	8.45691	0.728251	10.7343	0.958512	19.5639	1.59275	12.641	1.07641	0.732759	0.069512	7.58624	0.69925	8.36297	0.832269	0.174877	0.014322
32149	i	novel	0.0424616	-0.0004096	chr13	.	35996411	35996879	MSTRG.12377.1	1	469	MSTRG.12377	LOC100801023	10.6452	0.916837	8.20248	0.758749	10.8742	0.936243	12.2801	1.10023	11.9979	1.03317	7.38851	0.659753	8.91626	0.725898	10.4077	0.886244	6.64299	0.630172	6.19868	0.571354	9.79645	0.974928	1.9403	0.158907
32150	i	novel	0.0240197	-0.0004096	chr13	.	35998122	35998324	MSTRG.12378.1	1	203	MSTRG.12378	LOC100801023	5.46547	0.470724	0.285714	0.026429	4.64157	0.399628	4.98704	0.446811	6.41486	0.552403	0.233169	0.020821	0.261699	0.021306	3.80747	0.324215	3.97361	0.376948	3.67956	0.339157	2.63172	0.261905	1.16256	0.095212
3282	u	novel	0.0291578	-0.0004096	chr1	.	44236990	44238257	MSTRG.1238.1	1	1268	MSTRG.1238	.	4.09937	0.353066	2.87776	0.2662	19.8005	1.70477	5.9929	0.53693	3.58517	0.30873	5.1041	0.455768	0.473186	0.038523	3.53707	0.30119	2.83202	0.268653	0.930599	0.085777	4.9164	0.489273	22.1341	1.81274
32169	x	novel	0.0558642	-0.106496	chr13	+	36075196	36085259	MSTRG.12387.1	5	522	MSTRG.12387	LOC100805092	114.129	9.82962	58.3761	5.39993	106.793	9.19459	121.001	10.841	161.293	13.8895	139.391	12.4468	113.694	9.25611	115.179	9.80783	88.7725	8.4212	157.124	14.4827	127.824	12.7208	167.279	13.6998
32170	x	novel	0.0527502	-0.106496	chr13	+	36075203	36081928	MSTRG.12387.2	5	460	MSTRG.12387	LOC100805092	0	0	59.4101	5.49558	0	0	79.8175	7.1512	0	0	54.364	4.8544	0	0	0	0	0	0	0	0	43.0183	4.28111	43.9345	3.59816
32172	j	novel	0.0532193	-0.02048	chr13	-	36080193	36089922	MSTRG.12388.2	2	9645	MSTRG.12388	LOC100805092	1.04942	0.090383	1.5164	0.140271	2.35755	0.202979	0	0	2.10607	0.18136	0	0	0.020717	0.001687	1.29487	0.110262	1.51962	0.144155	0.280872	0.025889	1.34071	0.133425	3.36417	0.275519
32173	j	novel	0.049779	-0.08192	chr13	-	36080375	36088728	MSTRG.12388.3	2	7458	MSTRG.12388	LOC100805092	8.97403	0.772906	5.82565	0.538887	6.9199	0.595787	14.9301	1.33765	12.6315	1.08774	14.055	1.25503	8.25358	0.671947	7.05392	0.60066	3.5127	0.333225	13.1661	1.21356	10.7404	1.06887	8.74012	0.7158
3278	u	novel	0.0160655	-0.233472	chr1	+	44230717	44232888	MSTRG.1239.1	1	2172	MSTRG.1239	.	29.882	2.57365	47.0702	4.3541	72.8161	6.26929	36.6709	3.2855	20.69	1.78168	19.7385	1.76254	3.4169	0.278179	28.4554	2.42305	22.0092	2.08786	23.458	2.1622	22.6787	2.25695	425.222	34.8249
3279	u	novel	0.0203234	-0.0004096	chr1	+	44230739	44231474	MSTRG.1239.2	2	649	MSTRG.1239	.	25.2099	2.17125	26.9485	2.4928	63.1195	5.43443	31.9997	2.86699	34.6445	2.98335	44.8659	4.00628	2.95763	0.240789	19.405	1.65239	23.2172	2.20244	15.9697	1.47198	18.9241	1.8833	100.641	8.2423
32194	u	novel	0.0103209	-0.0004096	chr13	.	36145003	36145426	MSTRG.12391.1	1	424	MSTRG.12391	.	14.9151	1.28459	11.0165	1.01905	12.2453	1.05429	10.8632	0.973281	11.0708	0.953337	12.9458	1.15599	19.3443	1.57488	24.1675	2.05792	2.83019	0.268479	1.25	0.115217	12.5259	1.24656	21.5542	1.76525
32204	u	novel	0.0191752	-0.0004096	chr13	.	36161971	36162205	MSTRG.12397.1	1	235	MSTRG.12397	.	72.3276	6.22935	54.1404	5.00812	70.8128	6.09681	44.7277	4.00734	39.4383	3.39615	33.3064	2.97408	27.812	2.26425	43.7829	3.72823	30.442	2.88781	27.2193	2.50889	30.8266	3.06782	68.2186	5.58698
3280	u	novel	0.0140414	-0.0004096	chr1	.	44233549	44234109	MSTRG.1240.1	1	561	MSTRG.1240	.	6.51159	0.560823	10.2567	0.948768	33.1479	2.85396	11.041	0.98921	5.19964	0.447758	6.24955	0.558051	0.743316	0.060515	2.6631	0.22677	4.54545	0.431194	2.6738	0.246453	7.14082	0.710644	40.6488	3.32907
32244	i	novel	0.00583086	-0.0004096	chr13	.	36235341	36235737	MSTRG.12404.1	1	397	MSTRG.12404	LOC102669678	0	0	0.619647	0.057319	0.473552	0.040772	0.838791	0.075151	0.612091	0.052709	1.12343	0.100316	0	0	2.39043	0.203551	0.118388	0.011231	0	0	1.08061	0.10754	5.92192	0.484994
32245	u	novel	0.0045123	-0.0004096	chr13	.	36237414	36237699	MSTRG.12405.1	1	286	MSTRG.12405	.	2.37063	0.204175	2.81119	0.260042	0	0	1.97552	0.176996	1.56294	0.134589	1.59091	0.142059	2.51049	0.204386	4.20629	0.358177	2.7972	0.26535	1.57692	0.14535	5.93007	0.590152	11.8671	0.971897
3281	u	novel	0.0333944	-0.0004096	chr1	.	44234462	44236261	MSTRG.1241.1	1	1800	MSTRG.1241	.	6.95111	0.598678	13.26	1.22658	22.5167	1.93863	9.415	0.84353	7.46778	0.643074	5.74833	0.513294	0.405556	0.033017	8.64722	0.736333	8.39778	0.796636	3.08889	0.284714	6.55722	0.652565	47.1228	3.85927
32277	u	novel	0.117455	-0.065536	chr13	.	36324147	36324662	MSTRG.12424.1	1	516	MSTRG.12424	.	5.20349	0.448161	3.89341	0.36015	6.66667	0.573984	6.01938	0.539302	8.14922	0.701755	3.40698	0.304224	7.32752	0.596554	8.07558	0.687656	6.52519	0.618998	6.76647	0.623689	12.3246	1.22653	13.3605	1.0942
32278	u	novel	0.0234261	-0.0098304	chr13	.	36325128	36325387	MSTRG.12425.1	1	260	MSTRG.12425	.	0.830769	0.071552	0	0	2.14039	0.184282	0.276923	0.024811	2.86154	0.246416	1.35385	0.120891	2.85	0.232026	5.23846	0.446068	5.20769	0.494016	5.81474	0.535965	1.77692	0.176837	7.00064	0.57334
32279	u	novel	0.0216351	-0.1024	chr13	.	36330225	36330563	MSTRG.12426.1	1	339	MSTRG.12426	.	0.811209	0.069867	2.4646	0.227982	1.71386	0.14756	3.33628	0.298912	0	0	1.36136	0.121562	0	0	0.884956	0.075356	2.50885	0.237996	1.15634	0.106584	2.39823	0.238668	1.34218	0.109922
32294	i	novel	0.00826475	-0.0004096	chr13	.	36362767	36363010	MSTRG.12430.1	1	244	MSTRG.12430	LOC100816663	26.6467	2.295	27.3799	2.53271	24.7721	2.13282	31.1833	2.79384	24.7452	2.13088	38.0594	3.39849	40.8232	3.32353	16.8995	1.43904	32.1261	3.04757	48.0803	4.43173	58.1109	5.78311	0.57377	0.046991
32302	u	novel	0.00957646	-0.0004096	chr13	.	36385918	36386235	MSTRG.12432.1	1	318	MSTRG.12432	.	0	0	0	0	0	0	1.74214	0.156086	0.798742	0.068782	0.811321	0.072446	0.842767	0.068612	0	0	0	0	0	0	0	0	0	0
32356	i	novel	0.122833	-0.063488	chr13	.	36582340	36582854	MSTRG.12456.1	1	515	MSTRG.12456	LOC100782454	2.58835	0.222927	4.09126	0.378451	7.16893	0.617228	1.34175	0.120213	3.85437	0.331912	6.29709	0.562295	7.21748	0.587595	8.24466	0.702054	4.84466	0.459578	2.13981	0.197233	3.56699	0.354981	82.5573	6.76129
32383	i	novel	0.0194179	-0.0004096	chr13	+	36666236	36666583	MSTRG.12466.2	1	348	MSTRG.12466	LOC102666284	2.53736	0.218535	2.91954	0.270064	0.893678	0.076944	0.143846	0.012888	2.97126	0.255865	1.26149	0.112644	1.21839	0.099193	8.82184	0.751202	5.24425	0.497484	1.20402	0.110979	1.88218	0.187312	5.77299	0.472797
32385	i	novel	0.00384656	-0.0004096	chr13	+	36673077	36673281	MSTRG.12467.2	1	205	MSTRG.12467	LOC100787958	9.0878	0.782705	2.39024	0.221103	3.17561	0.273412	6.3561	0.56947	14.8927	1.28245	14.7415	1.31633	5.09756	0.415007	12.4244	1.05797	8.53171	0.809341	12.239	1.12811	3.39512	0.337877	1.29268	0.105868
32434	j	novel	0.0717285	-0.0090112	chr13	+	36831264	36833517	MSTRG.12482.2	3	904	MSTRG.12482	LOC100527706	12.607	1.0858	13.1854	1.21968	10.4249	0.89756	17.0003	1.52313	17.573	1.51327	16.2286	1.44913	16.3794	1.33349	13.5064	1.15011	17.1382	1.62578	13.7809	1.27023	11.4394	1.13843	5.47537	0.448423
32448	i	novel	1.17389e-05	-0.0004096	chr13	.	36888955	36889180	MSTRG.12487.1	1	226	MSTRG.12487	LOC100791136	0.714388	0.061528	1.9823	0.183368	0	0	0	0	0	0	0	0	0	0	0	0	0.429204	0.040715	0	0	0	0	0	0
32456	i	novel	0.0167583	-0.0004096	chr13	-	36906129	36907050	MSTRG.12490.1	1	922	MSTRG.12490	LOC732563	8.05531	0.69378	6.12473	0.566552	20.3308	1.75043	4.48373	0.401717	3.3026	0.284397	4.21367	0.376257	25.1811	2.05007	9.08568	0.773669	5.60954	0.532137	3.80911	0.351099	8.04772	0.800897	27.3102	2.23665
32457	i	novel	0.0274963	-0.0004096	chr13	-	36907851	36908051	MSTRG.12491.1	1	201	MSTRG.12491	LOC732563	26.1592	2.25301	33.7662	3.12345	49.1343	4.23035	21.8905	1.96127	9.9602	0.857704	8.76119	0.782326	58.8507	4.7912	38.7612	3.30062	12.0547	1.14354	24.9154	2.29654	28.791	2.86524	67.9005	5.56093
32460	u	novel	0.0138676	-0.069632	chr13	+	36949147	36950688	MSTRG.12495.1	3	534	MSTRG.12495	.	18.5712	1.59948	16.4775	1.52421	34.3034	2.95344	37.6798	3.37589	29.5187	2.54195	25.2865	2.25795	9.61049	0.782416	13.0901	1.11465	10.4101	0.987532	6.24428	0.575557	14.0805	1.40127	0	0
32511	x	novel	0.0326614	-0.0630784	chr13	+	37083396	37083729	MSTRG.12507.1	2	272	MSTRG.12507	LOC100797841	6.50859	0.560565	1.0854	0.100402	2.14484	0.184666	2.51984	0.225763	15.6026	1.34358	5.49441	0.49062	0	0	1.06043	0.090298	0	0	1.49736	0.138017	2.69118	0.267822	0	0
32535	j	novel	0.0169035	-0.0647168	chr13	-	37187271	37187936	MSTRG.12517.2	2	569	MSTRG.12517	LOC100802966	2.21631	0.190884	4.71514	0.436162	1.60429	0.138126	7.28513	0.652706	1.89077	0.16282	4.23462	0.378128	0.563733	0.045895	0.663386	0.056489	4.60706	0.437038	0.888974	0.08194	0.877537	0.087331	0.864047	0.070764
32536	i	novel	0.00650221	-0.0004096	chr13	.	37188556	37189040	MSTRG.12518.1	1	485	MSTRG.12518	LOC100802966	7.50174	0.646102	4.92103	0.455207	2.86574	0.246733	2.23235	0.200006	10.9925	0.946596	11.1839	0.998657	2.02144	0.164571	2.02677	0.172585	8.12633	0.770886	13.7459	1.267	6.12189	0.609241	2.83867	0.232482
32537	i	novel	0.00354993	-0.0004096	chr13	.	37190208	37190447	MSTRG.12519.1	1	240	MSTRG.12519	LOC100802966	1.95657	0.168513	1.24583	0.115243	1.39044	0.119714	2.25705	0.202219	3.98344	0.343026	5.81876	0.519584	5.43925	0.442825	2.36323	0.201235	0.0475	0.004506	0.303333	0.027959	2.90417	0.289018	0	0
3309	u	novel	0.0219605	-0.147456	chr1	-	44639389	44639779	MSTRG.1253.1	2	224	MSTRG.1253	.	0	0	0	0	0	0	0	0	0	0	0	0	0	0	0	0	0	0	0	0	0	0	26.25	2.14983
32567	i	novel	0.0470802	-0.0475136	chr13	.	37309491	37309828	MSTRG.12531.1	1	338	MSTRG.12531	LOC100806694	38.7991	3.34165	32.7028	3.02509	44.5656	3.83699	24.7455	2.21706	22.1362	1.90622	13.7928	1.23162	43.8599	3.57076	40.3441	3.4354	34.7841	3.29972	15.1173	1.39342	56.0444	5.57745	24.3593	1.99498
32570	i	novel	0.0112143	-0.159744	chr13	.	37317343	37318380	MSTRG.12534.1	1	1038	MSTRG.12534	LOC100795889	4.84489	0.417276	4.61561	0.426955	8.02601	0.69102	5.51473	0.494088	4.87765	0.42003	4.02601	0.359501	6.01156	0.489418	4.21464	0.358887	4.66859	0.442876	5.70107	0.525488	6.31888	0.628846	7.02905	0.575666
32571	i	novel	0.0171731	-0.0004096	chr13	.	37321646	37321914	MSTRG.12535.1	1	269	MSTRG.12535	LOC100795889	3.171	0.273109	4.35688	0.403021	2.27881	0.1962	2.4461	0.219156	0.36803	0.031692	1.04833	0.09361	3.22677	0.2627	1.84758	0.157327	3.65799	0.347007	2.14498	0.19771	4.92937	0.490563	6.32342	0.517877
32580	i	novel	0.0094748	-0.0004096	chr13	.	37344456	37344658	MSTRG.12540.1	1	203	MSTRG.12540	LOC100808814	2.42365	0.208741	3.14286	0.290722	4.97044	0.427943	8.17241	0.732202	12.936	1.11396	6.62069	0.591191	0.400109	0.032574	2.66126	0.226613	0	0	18.5677	1.71145	3.84729	0.382877	1.65517	0.135556
32581	i	novel	0.00837365	-0.057344	chr13	.	37345335	37345578	MSTRG.12541.1	1	244	MSTRG.12541	LOC100808814	0.246721	0.021249	1.08197	0.100085	1.20492	0.103741	8.17213	0.732176	8.07377	0.695258	5.83607	0.521129	4.55328	0.370695	3.75765	0.319974	0	0	6.7541	0.622548	2.23361	0.222285	0.188525	0.01544
32594	i	novel	0.0233128	-0.0004096	chr13	.	37392446	37392699	MSTRG.12545.1	1	254	MSTRG.12545	LOC100797471	2.87402	0.24753	0	0	0	0	1.77953	0.159435	2.00394	0.172565	0	0	0	0	0.590551	0.050287	1.04331	0.098971	3.69766	0.340826	0.090551	0.009011	0.566929	0.04643
32619	i	novel	0.00683047	-0.0004096	chr13	.	37473704	37474107	MSTRG.12556.1	1	404	MSTRG.12556	LOC100811497	12.2627	1.05615	7.48302	0.692197	0.592022	0.050972	5.4423	0.487599	6.57887	0.566527	9.21199	0.82258	7.35953	0.599159	5.4227	0.461757	10.441	0.99046	6.56346	0.604977	6.79667	0.676395	21.7285	1.77952
32632	i	novel	0.00459743	-0.0004096	chr13	-	37522085	37522428	MSTRG.12563.1	1	344	MSTRG.12563	LOC102666327	0	0	0.477201	0.044142	0	0	0.507962	0.04551	0	0	0.408029	0.036435	0	0	1.3657	0.116292	0.598688	0.056793	0	0	0.27453	0.027321	1.40274	0.114882
32642	j	novel	0.0217819	-0.118784	chr13	-	37543122	37546441	MSTRG.12568.2	3	1528	MSTRG.12568	LOC100813120	7.47223	0.643561	7.25427	0.671037	9.94219	0.855999	17.3659	1.55588	11.7978	1.01594	10.7466	0.959613	19.8026	1.61218	9.80781	0.83516	7.27001	0.689653	9.91292	0.913708	6.59656	0.65648	6.8628	0.562051
32643	i	novel	0.0109269	-0.0294912	chr13	.	37544933	37545951	MSTRG.12569.1	1	1019	MSTRG.12569	LOC100813120	7.75957	0.668308	11.7282	1.08488	9.64966	0.830812	12.5132	1.12112	13.5025	1.16274	12.0913	1.07968	17.2495	1.40433	6.45927	0.550024	5.97939	0.567222	12.8538	1.18478	4.27524	0.425465	7.41315	0.607123
32648	u	novel	1.75189e-05	-0.0004096	chr13	+	37596285	37596500	MSTRG.12574.1	1	216	MSTRG.12574	.	0.365741	0.0315	1.30556	0.120767	0.37037	0.031888	0	0	0	0	2.59259	0.231504	18.7778	1.52875	1.52315	0.1297	2.22222	0.210806	0	0	0.62037	0.061738	8.96296	0.73405
3326	i	novel	0.00693481	-0.0004096	chr1	+	44789067	44789490	MSTRG.1259.2	1	424	MSTRG.1259	LOC100815651	5.63443	0.485277	4.03302	0.373064	7.9434	0.683907	11.7146	1.04956	12.0377	1.03661	10.8538	0.969182	11.3066	0.920502	8.58255	0.730826	3.3184	0.314792	34.4953	3.17955	3.625	0.360754	5.75472	0.471301
32737	i	novel	0.0118342	-0.0004096	chr13	.	37903853	37904136	MSTRG.12602.1	1	284	MSTRG.12602	LOC100811845	10.1408	0.8734	5.53521	0.51202	16.1866	1.39363	8.32747	0.746093	7.27817	0.626746	2.83803	0.25342	10.4859	0.853687	8.60211	0.732492	10.7641	1.02111	13.7923	1.27128	3.69014	0.367237	11.5458	0.945578
32738	i	novel	0.00830388	-0.0004096	chr13	.	37904483	37904711	MSTRG.12603.1	1	229	MSTRG.12603	LOC100811845	12.3886	1.067	10.7729	0.996521	13.3974	1.15348	5.84279	0.523481	5.67249	0.488476	5.21397	0.465579	11.3231	0.921849	10.1703	0.866028	22.8777	2.17024	9.9607	0.918112	12.69	1.26289	22.262	1.82322
32739	j	novel	0.0666015	-0.012288	chr13	+	37912407	37913476	MSTRG.12604.1	2	575	MSTRG.12604	LOC100779239	0	0	3.71942	0.344055	45.7252	3.93683	0	0	0	0	0	0	3.02068	0.245922	3.10087	0.264047	0	0	2.40043	0.221256	0	0	71.6654	5.86926
32734	i	novel	0.0125028	-0.0004096	chr13	.	37894535	37894912	MSTRG.12606.1	1	378	MSTRG.12606	LOC100811320	4.62835	0.398626	9.54198	0.882656	4.73764	0.407899	17.1461	1.5362	11.7191	1.00917	6.35432	0.567406	7.69937	0.626827	6.62948	0.564517	6.55642	0.62196	7.94654	0.73246	2.63345	0.262077	11.9527	0.978905
32742	i	novel	0.0241773	-0.0004096	chr13	.	37918461	37920161	MSTRG.12608.1	1	1701	MSTRG.12608	LOC100778706	5.96179	0.513471	7.57848	0.701028	5.56437	0.479079	5.91534	0.529981	5.60905	0.483013	3.61728	0.323004	13.1357	1.06941	8.47972	0.72207	7.8007	0.739996	4.06761	0.374925	6.15873	0.612907	10.0999	0.827167
3329	u	novel	0.151326	-0.0004096	chr1	+	44866177	44866510	MSTRG.1262.1	2	204	MSTRG.1262	.	0	0	0.40553	0.037512	0	0	0	0	0	0	0	0	0	0	0.54902	0.04675	0.813725	0.077192	0	0	0	0	0	0
32829	u	novel	0.010973	-0.106496	chr13	+	38077389	38078543	MSTRG.12621.1	1	1155	MSTRG.12621	.	14.5861	1.25626	8.35584	0.772935	14.6693	1.26299	0.463203	0.0415	1.20173	0.103485	1.22078	0.109009	9.9645	0.811238	9.47359	0.806701	7.34632	0.696892	0.25974	0.023941	2.80866	0.279513	0	0
32832	x	novel	0.038922	-0.356352	chr13	+	38079091	38079443	MSTRG.12623.1	2	275	MSTRG.12623	LOC100305647	0	0	0	0	24.7667	2.13235	0	0	0	0	0	0	0	0	0	0	0	0	0	0	0	0	0	0
32837	i	novel	0.0846385	-0.0004096	chr13	.	38114365	38114620	MSTRG.12628.1	1	256	MSTRG.12628	LOC100816135	0	0	0	0	0	0	0	0	0	0	0.413028	0.036881	13.0884	1.06556	4.41574	0.376011	1.81641	0.172309	0.032031	0.002952	0.674479	0.067123	0	0
32843	u	novel	0.0198192	-0.0577536	chr13	.	38159202	38159424	MSTRG.12630.1	1	223	MSTRG.12630	.	0	0	0	0	0	0	0	0	0	0	0	0	0	0	0	0	0	0	0.793722	0.07316	0	0	0	0
32851	u	novel	0.120496	-0.0253952	chr13	.	38172282	38173916	MSTRG.12634.1	1	1635	MSTRG.12634	.	9.28379	0.799585	7.77492	0.719199	16.8459	1.45039	5.8318	0.522496	7.56636	0.651563	5.01957	0.44822	18.515	1.50736	14.7505	1.25604	4.87401	0.462362	8.05627	0.742574	5.69908	0.567164	19.9676	1.63531
32861	j	novel	0.0058328	-0.131072	chr13	+	38204058	38205183	MSTRG.12638.3	2	564	MSTRG.12638	LOC106795529	0	0	0	0	0	0	39.1857	3.51081	0	0	0	0	0	0	0	0	0	0	0	0	4.13182	0.411193	0	0
32873	i	novel	0.00619484	-0.126976	chr13	.	38277687	38277941	MSTRG.12644.1	1	255	MSTRG.12644	LOC100789383	5.35054	0.460826	7.6	0.703018	13.8952	1.19635	1.65882	0.148621	0.890196	0.076658	3.91765	0.349824	10.8224	0.88108	0.289291	0.024634	0.241961	0.022953	0.819608	0.075546	0.863725	0.085957	30.6619	2.51116
32886	i	novel	0.00808224	-0.0004096	chr13	.	38334379	38334622	MSTRG.12653.1	1	244	MSTRG.12653	LOC100819335	0	0	0.196721	0.018197	2.55181	0.219705	3.09728	0.277498	2.90984	0.250575	0.618579	0.055236	0.182719	0.014876	0.612321	0.052141	1.55738	0.147737	3.51639	0.324118	0	0	1.70082	0.139294
32899	u	novel	0.0251868	-0.0004096	chr13	-	38408529	38413009	MSTRG.12657.1	3	649	MSTRG.12657	.	0.819149	0.070551	0	0	0	0	29.6918	2.66022	24.6549	2.12311	29.0077	2.59023	0	0	0	0	0	0	10.3112	0.950423	4.61633	0.45941	0	0
32906	i	novel	0.00618445	-0.0004096	chr13	.	38482341	38482589	MSTRG.12664.1	1	249	MSTRG.12664	LOC100795538	6.09237	0.524717	5.74699	0.53161	18.004	1.5501	1.74699	0.15652	5.45381	0.469645	4.59036	0.409894	34.0361	2.77098	7.81526	0.665489	7.17269	0.680421	3.90361	0.35981	7.35743	0.7322	10.5141	0.861082
32927	i	novel	0.00376509	-0.0004096	chr13	.	38530313	38530535	MSTRG.12671.1	1	223	MSTRG.12671	LOC100778697	0.140194	0.012074	1.27335	0.117788	5.97414	0.514359	0	0	2.16694	0.186602	1.21525	0.108515	0.256054	0.020846	0.734305	0.062528	0.043049	0.004084	0.569507	0.052493	0	0	0	0
32934	i	novel	0.024039	-0.0004096	chr13	.	38601863	38602064	MSTRG.12676.1	1	202	MSTRG.12676	LOC100797665	0.648515	0.055855	2.0396	0.188668	10.104	0.869927	3.85148	0.345071	0	0	2.4901	0.222352	1.28713	0.104789	1.48515	0.126464	0	0	0.995049	0.091717	0	0	22.3088	1.82705
3353	u	novel	0.00687588	-0.0139264	chr1	.	45186891	45187209	MSTRG.1268.1	1	319	MSTRG.1268	.	6.10031	0.525402	9.65204	0.892836	16.2226	1.39672	19.9279	1.78543	6.01254	0.517758	8.19749	0.731991	4.04702	0.329479	2.43887	0.207676	2.39185	0.226897	0	0	2.34483	0.233354	4.80878	0.39383
32960	j	novel	0.0491974	-0.094208	chr13	-	38697274	38700291	MSTRG.12688.2	3	1683	MSTRG.12688	LOC106795534	8.56339	0.737539	11.9417	1.10464	13.7901	1.18729	0.309685	0.027746	0.494355	0.04257	1.07286	0.095801	27.0835	2.20495	35.8348	3.05143	13.4568	1.27655	1.82724	0.168423	15.4192	1.53449	0.568778	0.046582
32961	j	novel	0.0169598	-0.094208	chr13	-	38697280	38700293	MSTRG.12688.3	4	649	MSTRG.12688	LOC106795534	2.43482	0.209703	5.84847	0.540997	7.20449	0.62029	0	0	0	0	0	0	2.32653	0.18941	1.38556	0.117984	9.28615	0.88091	1.60569	0.148002	2.32614	0.231494	0.00274	0.000224
32970	j	novel	0.162798	-0.0192512	chr13	+	38716451	38717993	MSTRG.12690.1	2	697	MSTRG.12690	LOC100499858	19.7279	1.6991	10.0884	0.933199	13.6133	1.17207	0.824334	0.073856	2.75587	0.237316	3.06185	0.273406	9.85919	0.802664	20.5169	1.74707	2.17952	0.206755	6.37141	0.587274	3.09597	0.308106	0.356734	0.029216
32991	i	novel	0.00815246	-0.0004096	chr13	.	38783483	38783692	MSTRG.12702.1	1	210	MSTRG.12702	LOC100785657	0.703068	0.060553	0.251429	0.023258	0.947619	0.081588	0.063492	0.005689	0	0	0.008995	0.000803	0	0	0.353175	0.030074	2.37619	0.225412	0.02381	0.002195	0	0	1.02968	0.084329
32992	i	novel	0.0246181	-0.0004096	chr13	.	38784837	38785148	MSTRG.12703.1	1	312	MSTRG.12703	LOC100785657	1.4391	0.123946	7.71154	0.713336	2.58013	0.222143	3.17628	0.284577	2.88462	0.248403	3.64103	0.325124	1.92628	0.156824	3.35256	0.285479	1.23718	0.117362	1.19872	0.11049	3.9968	0.397755	2.9968	0.245432
32993	i	novel	0.00354709	-0.0004096	chr13	.	38785813	38786039	MSTRG.12704.1	1	227	MSTRG.12704	LOC100785657	0.356828	0.030733	0.889868	0.082315	2.01762	0.173712	1.89868	0.170111	1.22394	0.105397	2.31917	0.207089	2.89405	0.235613	7.75985	0.660771	1.28658	0.122048	2.46256	0.226982	3.04657	0.30319	0.293686	0.024052
33001	u	novel	0.0163136	-0.024576	chr13	.	38856592	38857468	MSTRG.12708.1	1	877	MSTRG.12708	.	24.756	2.13216	15.1984	1.40589	8.68757	0.747979	2.44242	0.218827	2.06385	0.177725	3.50513	0.312989	13.4401	1.0942	13.4732	1.14728	13.3786	1.26913	2.38654	0.219976	7.94983	0.791155	0	0
3359	u	novel	0.016066	-0.13271	chr1	+	45227438	45227706	MSTRG.1271.1	1	269	MSTRG.1271	.	0.262082	0.022572	1.82714	0.169015	7.09294	0.610685	1.43866	0.128896	0	0	0	0	5.84387	0.475765	1.92193	0.163658	3.01115	0.285646	7.14684	0.658749	0.557621	0.055494	141.657	11.6014
33018	u	novel	0.0052464	-0.04096	chr13	.	38950407	38950610	MSTRG.12714.1	1	204	MSTRG.12714	.	0	0	0	0	0	0	0	0	0	0	0	0	0	0	0	0	0	0	0	0	0	0	0	0
33019	u	novel	0.0228992	-0.053248	chr13	.	38950869	38951150	MSTRG.12716.1	1	282	MSTRG.12716	.	0	0	0	0	0	0	0	0	0	0	0	0	0	0	0	0	0	0	0	0	0	0	0	0
33022	i	novel	0.111234	-0.0004096	chr13	.	38955804	38956218	MSTRG.12719.1	1	415	MSTRG.12719	LOC100499822	7.02651	0.605172	5.07952	0.469867	6.28434	0.541066	5.0506	0.452505	4.15181	0.357525	6.00241	0.535982	3.06506	0.249535	8.46265	0.720616	5.26988	0.499915	3.93253	0.362475	4.64819	0.462581	7.4747	0.612164
3360	u	novel	0.144729	-0.0294912	chr1	.	45228293	45228586	MSTRG.1272.1	1	294	MSTRG.1272	.	0.952381	0.082026	0	0	0	0	1.91837	0.171875	0	0	0	0	1.02041	0.083074	2.37755	0.202455	1.02041	0.096799	1.02041	0.094055	0	0	15.551	1.2736
33023	i	novel	0.0049521	-0.0004096	chr13	.	38956821	38957469	MSTRG.12720.1	1	649	MSTRG.12720	LOC100499822	9.46687	0.815353	11.8968	1.10048	12.1803	1.04869	13.7904	1.23555	13.265	1.14229	5.93683	0.530126	12.4869	1.01659	12.8382	1.09321	11.2558	1.06775	12.1834	1.12298	11.5455	1.14899	19.0123	1.55707
33025	u	novel	0.00398968	-0.0004096	chr13	.	38964790	38964998	MSTRG.12721.1	1	209	MSTRG.12721	.	0.138756	0.011951	0	0	0	0	0	0	0.267943	0.023073	0	0	0	0	0.282297	0.024038	0	0	0	0	0.138756	0.013809	1.40191	0.114814
33057	i	novel	0.11451	-0.114688	chr13	.	39069016	39069666	MSTRG.12729.1	1	651	MSTRG.12729	LOC100811154	7.00307	0.603153	8.60215	0.795719	8.43625	0.726341	5.17358	0.463523	10.3425	0.890629	10.7481	0.959744	8.45315	0.688194	6.89555	0.587173	4.14747	0.39344	9.0955	0.838363	10.0369	0.998854	6.80471	0.557294
33058	i	novel	0.0350054	-0.0004096	chr13	.	39071242	39071672	MSTRG.12730.1	1	431	MSTRG.12730	LOC100811154	1.43155	0.123295	2.45012	0.226642	1.18097	0.101679	3.7703	0.337798	3.27378	0.281916	2.53132	0.226033	0	0	5.3109	0.452237	1.46172	0.138662	0	0	4.64965	0.462726	1.52204	0.124652
33082	i	novel	0.00478974	-0.0004096	chr13	.	39192219	39192472	MSTRG.12741.1	1	254	MSTRG.12741	SBP65	0	0	0	0	0	0	0	0	0	0	0	0	0	0	0	0	0	0	0	0	0	0	0	0
33129	i	novel	0.0596532	-0.139264	chr13	-	39403117	39403809	MSTRG.12767.1	1	693	MSTRG.12767	LOC100776217	5.3925	0.464439	6.42424	0.594258	6.84993	0.589762	7.49062	0.671117	9.22222	0.794154	5.99423	0.535251	7.62338	0.62064	7.3391	0.624944	4.43579	0.420791	7.19769	0.663436	6.12265	0.609317	7.36219	0.60295
3373	i	novel	0.00343631	-0.0004096	chr1	.	45292967	45293344	MSTRG.1277.1	1	378	MSTRG.1277	LOC102669362	0	0	0	0	0	0	0	0	0	0	0	0	0	0	0	0	0	0	0	0	0	0	0	0
33152	i	novel	0.0123059	-0.0004096	chr13	.	39477791	39477996	MSTRG.12773.1	1	206	MSTRG.12773	LOC100801911	0	0	0	0	3.13592	0.269995	0.635922	0.056975	8.93204	0.769166	1.52913	0.136543	3.63107	0.295615	4.09223	0.348464	0	0	2.46116	0.226854	1.45631	0.14493	2.1699	0.177711
33158	i	novel	0.0158552	-0.06144	chr13	+	39502945	39503554	MSTRG.12779.1	1	610	MSTRG.12779	LOC100780140	17.2279	1.48378	18.7467	1.73412	15.3721	1.3235	5.87049	0.525963	4.67869	0.402896	7	0.625061	15.7246	1.28018	17.977	1.53079	22.6311	2.14685	4.91148	0.452708	23.2803	2.31682	13.9918	1.1459
33183	u	novel	0.0527061	-0.04096	chr13	+	39623738	39627081	MSTRG.12787.1	2	3041	MSTRG.12787	.	26.3805	2.27207	13.9378	1.28928	52.0536	4.48169	12.9421	1.15954	10.7185	0.923004	21.1976	1.89283	79.5656	6.47766	72.8691	6.20499	9.68431	0.918681	7.31601	0.674342	13.0691	1.30061	59.1421	4.84363
33191	u	novel	0.00758402	-0.0004096	chr13	.	39650003	39650248	MSTRG.12794.1	1	246	MSTRG.12794	.	0	0	0	0	0.073171	0.0063	0.105691	0.009469	0.565041	0.048657	0.768293	0.068604	0.227642	0.018533	0.861789	0.073384	2.56098	0.242941	0	0	0	0	0	0
33210	u	novel	0.116426	-0.0221184	chr13	-	39724242	39725403	MSTRG.12804.1	1	1162	MSTRG.12804	.	6.38124	0.549597	11.7599	1.08782	10.8158	0.931217	45.9664	4.11833	42.3873	3.65011	35.8208	3.1986	4.25817	0.34667	4.88468	0.415943	10.3442	0.981282	22.2022	2.04646	13.29	1.3226	0.258176	0.021144
33223	j	novel	0.0918799	-0.032768	chr13	-	39769358	39771852	MSTRG.12807.1	2	1078	MSTRG.12807	LOC106795536	40.1943	3.46181	45.535	4.2121	38.6896	3.33108	55.7107	4.99136	55.5664	4.785	52.0531	4.64806	37.198	3.02839	42.3745	3.6083	32.354	3.06919	35.4747	3.26982	27.6718	2.75386	9.1674	0.750793
3381	u	novel	0.0249761	-0.0004096	chr1	.	45451194	45451399	MSTRG.1282.1	1	206	MSTRG.1282	.	0	0	0	0	0	0	0	0	0	0	0	0	0	0	0	0	0	0	0	0	0	0	0	0
3391	i	novel	0.00853808	-0.0004096	chr1	.	45596844	45597055	MSTRG.1287.1	1	212	MSTRG.1287	LOC100795937	5.47365	0.471429	7.13903	0.660377	5.46477	0.470504	2.45755	0.220182	4.89527	0.421547	3.61792	0.323061	0.570755	0.046467	8.32923	0.709256	0.256289	0.024312	1.6533	0.152391	3.45201	0.343538	0.684906	0.056093
33398	u	novel	0.029714	-0.196608	chr13	.	40497358	40498732	MSTRG.12883.1	1	1375	MSTRG.12883	.	3.99418	0.344007	2.81818	0.260689	2.24582	0.19336	0	0	0.410182	0.035322	0	0	0.981818	0.079933	0.654545	0.055736	1.56146	0.148124	0	0	1.25382	0.124778	13.9251	1.14044
33399	u	novel	0.0380884	-0.026624	chr13	-	40499172	40505147	MSTRG.12885.1	1	5976	MSTRG.12885	.	20.9972	1.80842	9.71352	0.898524	10.5464	0.908016	1.92369	0.172352	2.12885	0.183322	1.4918	0.13321	15.2831	1.24424	11.5735	0.98551	11.2082	1.06324	1.91232	0.176265	8.86948	0.882677	41.1429	3.36953
33422	i	novel	0.014144	-0.0004096	chr13	+	40510199	40510544	MSTRG.12888.1	1	346	MSTRG.12888	LOC100785311	21.052	1.81315	22.6329	2.0936	17.6676	1.52114	19.8873	1.78179	12.3766	1.06579	14.8526	1.32625	30.1098	2.45132	18.3757	1.56474	10.1301	0.960965	19.9884	1.8424	25.159	2.50378	19.2775	1.57879
33424	i	novel	0.0338277	-0.1024	chr13	.	40515941	40517472	MSTRG.12889.1	1	1532	MSTRG.12889	LOC100785311	11.9553	1.02967	0.251958	0.023307	11.9178	1.0261	0.375205	0.033616	0.335509	0.028892	0.299885	0.026778	16.8195	1.36932	12.1408	1.03382	4.32374	0.410161	7.48808	0.690202	17.2035	1.71207	18.5516	1.51935
33436	u	novel	0.00586028	-0.049152	chr13	-	40554848	40555593	MSTRG.12891.1	3	384	MSTRG.12891	.	0	0	0	0	0	0	0	0	3.125	0.269103	0.545573	0.048717	0	0	0	0	0	0	7.61979	0.702342	0	0	0	0
3407	u	novel	0.139053	-0.0106496	chr1	.	45748654	45748971	MSTRG.1290.1	1	318	MSTRG.1290	.	17.3323	1.49278	9.95241	0.920622	0	0	1.82233	0.16327	2.94654	0.253736	0	0	0	0	0	0	0	0	0	0	0	0	0	0
33480	j	novel	0.00894168	-0.16384	chr13	-	40680853	40681979	MSTRG.12904.2	2	323	MSTRG.12904	LOC100817733	3.55673	0.30633	3.39853	0.314372	4.97918	0.428695	8.07357	0.723346	7.38634	0.636061	1.84464	0.164716	2.61767	0.213112	3.83823	0.326835	0.655571	0.062189	2.37592	0.218996	1.36468	0.135811	1.58346	0.129682
33505	i	novel	0.0263073	-0.0004096	chr13	.	40722410	40722631	MSTRG.12911.1	1	222	MSTRG.12911	LOC100789556	3.33784	0.287478	14.045	1.2992	9.45495	0.814049	10.4685	0.937915	5.27928	0.454615	5.57207	0.497555	8.12613	0.66157	19.1486	1.63056	2.34234	0.222201	6.66216	0.614074	6.88739	0.685422	5.02252	0.411335
33506	i	novel	0.00675938	-0.0004096	chr13	.	40725150	40725443	MSTRG.12912.1	1	294	MSTRG.12912	LOC100789556	6.2415	0.537561	5.36379	0.496163	0.375981	0.032371	4.57483	0.409879	6.23975	0.537325	4.70748	0.420352	4.59864	0.374388	2.68367	0.228522	1.08163	0.102607	0.11267	0.010385	7.36054	0.73251	9.72449	0.796418
33551	j	novel	0.104461	-0.057344	chr13	-	40987436	40991097	MSTRG.12933.2	2	3468	MSTRG.12933	LOC100527616	33.6323	2.89665	28.4248	2.62936	34.9053	3.00527	25.605	2.29406	25.9759	2.23687	21.0338	1.87821	48.4147	3.94158	30.8833	2.6298	24.688	2.34197	23.837	2.19713	25.0066	2.48862	62.755	5.13952
33563	i	novel	0.0303641	-0.0712704	chr13	.	41030892	41031347	MSTRG.12937.1	1	456	MSTRG.12937	LOC100784429	4.49448	0.387096	13.71	1.2682	11.6776	1.00542	11.5307	1.03309	7.93905	0.683656	6.35307	0.567294	5.57985	0.454271	11.2462	0.957643	5.82018	0.552118	7.20411	0.664027	9.97306	0.992504	20.9693	1.71735
33572	i	novel	0.0187173	-0.094208	chr13	.	41053243	41053513	MSTRG.12941.1	1	271	MSTRG.12941	LOC100795891	2.94834	0.253931	11.3323	1.04826	5.60867	0.482893	5.78078	0.517925	19.1348	1.64776	11.9362	1.06584	8.01378	0.652424	7.2583	0.618063	10.0165	0.950193	6.45617	0.595087	10.4894	1.04389	7.88912	0.646105
33573	i	novel	0.117557	-0.09216	chr13	.	41054370	41054608	MSTRG.12942.1	1	239	MSTRG.12942	LOC100795891	3.67364	0.316399	6.62761	0.61307	6.27197	0.540001	8.05439	0.721628	14.5397	1.25206	2.51464	0.224544	7.56904	0.616216	5.91213	0.503433	2.41841	0.229417	12.749	1.17511	4.65272	0.463032	6.2092	0.508523
33574	i	novel	1.47787e-05	-0.0004096	chr13	.	41054982	41055282	MSTRG.12943.1	1	301	MSTRG.12943	LOC100795891	2.50831	0.216033	1.68771	0.156117	2.81395	0.242275	4.89037	0.438149	5.25581	0.452594	5.69767	0.508771	10.3522	0.842798	5.26578	0.448395	3.90698	0.370627	8.68106	0.800163	5.36213	0.533631	11.9302	0.977064
33659	u	novel	0.0178024	-0.1024	chr13	+	41360603	41362509	MSTRG.12976.1	2	803	MSTRG.12976	.	33.0423	2.84584	23.1843	2.1446	24.2895	2.09127	1.58526	0.14203	1.85525	0.159762	1.93275	0.172584	24.8481	2.02295	6.42466	0.547076	18.6027	1.76471	1.11831	0.103078	6.19427	0.616445	0	0
3422	u	novel	0.0497023	-0.0004096	chr1	.	46055168	46055648	MSTRG.1298.1	1	481	MSTRG.1298	.	0	0	0	0	0.49896	0.042959	12.8545	1.15169	8.42827	0.725785	5.1185	0.457054	0.623701	0.050777	0	0	0	0	1.55717	0.14353	1.8711	0.186209	0	0
33674	i	novel	0.0234549	-0.0004096	chr13	.	41393645	41393983	MSTRG.12983.1	1	339	MSTRG.12983	LOC106795541	0.44482	0.038311	0	0	0.091445	0.007873	9.35157	0.837848	7.21345	0.621173	9.73318	0.869119	0	0	0.174779	0.014883	0.886922	0.084136	5.64105	0.519955	0.459194	0.045698	0	0
33675	i	novel	0.124151	-0.0823296	chr13	-	41396490	41396745	MSTRG.12984.1	1	256	MSTRG.12984	LOC106795541	191.445	16.4886	124.676	11.5328	135.301	11.6491	179.367	16.0703	304.816	26.2487	429.592	38.3602	26.2461	2.13677	68.4102	5.8253	71.2773	6.76157	136.144	12.5489	46.7176	4.64926	263.652	21.5926
3429	u	novel	0.0222254	-0.0004096	chr1	.	46207032	46207304	MSTRG.1299.1	1	273	MSTRG.1299	.	0	0	0	0	0	0	0	0	0	0	0	0	0.14652	0.011929	0	0	0.553114	0.05247	0	0	0.487179	0.048483	0	0
33698	i	novel	0.0152982	-0.0004096	chr13	.	41500754	41500971	MSTRG.12995.1	1	218	MSTRG.12995	LOC100795265	4.44037	0.382435	0	0	0.042486	0.003658	6.38123	0.571722	0.533639	0.045953	4.19538	0.374624	0.193745	0.015773	10.0658	0.857133	0.271216	0.025728	5.79704	0.534333	5.7867	0.575884	4.07635	0.333845
76	i	novel	0.0843041	-0.1024	chr1	.	163493	164923	MSTRG.13.1	1	1431	MSTRG.13	LOC100779643	8.56953	0.738068	9.64291	0.891992	9.71069	0.836067	15.3704	1.3771	17.7918	1.5321	11.095	0.990726	10.0217	0.815891	12.0922	1.02968	11.9986	1.13822	17.7128	1.63265	16.8015	1.67206	22.6862	1.85796
33711	i	novel	0.0113787	-0.0004096	chr13	.	41565522	41565799	MSTRG.13003.1	1	278	MSTRG.13003	LOC100803851	5.33813	0.459757	10.2914	0.951976	20.9496	1.80371	2.94964	0.264271	1.7554	0.151163	2.02878	0.181159	21.6547	1.76297	20.9856	1.78698	11.4173	1.08307	1.07554	0.099136	8.09712	0.805813	9.50719	0.778622
33762	j	novel	0.339174	-0.0249856	chr13	-	41713433	41714361	MSTRG.13015.1	2	839	MSTRG.13015	LOC100500351	39.1663	3.37327	16.3876	1.51589	39.2332	3.37789	14.4121	1.29124	21.6462	1.86403	16.2825	1.45393	19.4882	1.58659	17.1506	1.46042	27.7484	2.63229	16.4581	1.517	18.5937	1.85041	15.4618	1.26629
33769	u	novel	0.0400853	-0.0057344	chr13	-	41758383	41764989	MSTRG.13019.1	3	1361	MSTRG.13019	.	6.31783	0.544136	7.73498	0.715504	4.67777	0.402745	14.6722	1.31455	14.2486	1.22699	6.78664	0.606009	6.62302	0.539198	25.189	2.14491	6.99722	0.663776	9.39748	0.866198	4.05834	0.40388	2.08819	0.171019
33771	u	novel	0.0235761	-0.012288	chr13	-	41758507	41765076	MSTRG.13019.2	3	1090	MSTRG.13019	.	11.2396	0.968032	6.4821	0.599609	7.43479	0.640118	2.46748	0.221072	1.70586	0.146897	1.9082	0.170392	10.6804	0.869522	6.42856	0.547408	7.976	0.756625	4.81692	0.443992	6.78811	0.675542	2.00408	0.16413
33770	u	novel	0.10543	-0.126976	chr13	-	41758507	41764755	MSTRG.13019.3	4	868	MSTRG.13019	.	0	0	3.25899	0.301464	0.143937	0.012393	0	0	1.45311	0.125132	0.72892	0.065089	0	0	1.08636	0.092507	0.448705	0.042565	0	0	0	0	1.04574	0.085644
33772	u	novel	0.0301874	-0.126976	chr13	-	41758581	41764762	MSTRG.13019.4	3	2360	MSTRG.13019	.	6.18525	0.532717	8.01562	0.741464	12.4875	1.07514	8.63648	0.77378	7.26486	0.6256	7.70241	0.687782	2.51854	0.205041	38.6518	3.2913	8.94472	0.848521	3.74625	0.345304	4.14281	0.412286	5.18651	0.424766
33791	u	novel	0.0501445	-0.0720896	chr13	-	41844974	41848443	MSTRG.13026.1	2	3290	MSTRG.13026	.	17.8371	1.53625	16.9377	1.56678	18.0465	1.55376	13.0924	1.17301	12.648	1.08916	9.14361	0.816474	27.8945	2.27097	14.3459	1.22159	10.7565	1.02039	9.00547	0.830065	7.62219	0.758549	31.7881	2.60339
33807	u	novel	0.0201804	-0.108954	chr13	.	41956609	41957010	MSTRG.13030.1	1	402	MSTRG.13030	.	0	0	0	0	0	0	0	0	0	0	0	0	0	0	0	0	0.639304	0.060646	0	0	0	0	0.30597	0.025058
33814	j	novel	0.0423992	-0.016384	chr13	+	41990370	41992398	MSTRG.13036.2	4	564	MSTRG.13036	LOC100806338	10.2626	0.883888	7.27153	0.672633	4.91033	0.422768	3.16197	0.283294	1.82714	0.157341	1.77118	0.158157	12.3958	1.00918	8.56789	0.729578	13.9069	1.31924	4.68902	0.432203	16.8862	1.68049	5.85918	0.479856
33828	u	novel	0.0182785	-0.024576	chr13	.	42052776	42053114	MSTRG.13040.1	1	339	MSTRG.13040	.	0	0	1.93215	0.178729	5.42183	0.466807	2.90266	0.260061	2.0118	0.173242	5.81416	0.519172	1.9823	0.161385	7.27434	0.619428	0	0	8.73746	0.805362	3.62832	0.361085	3.30383	0.270578
33835	u	novel	0.0266769	-0.188416	chr13	+	42067882	42068806	MSTRG.13043.1	2	655	MSTRG.13043	.	2.09884	0.180767	1.47623	0.136555	2.03502	0.17521	2.84212	0.254638	3.01718	0.259818	0.330713	0.029531	4.67813	0.38086	0.942586	0.080264	1.69876	0.161149	1.66635	0.153593	2.62748	0.261483	5.66788	0.464189
33919	i	novel	0.00882913	-0.0004096	chr13	.	42353780	42354077	MSTRG.13082.1	1	298	MSTRG.13082	LOC778104	6.45662	0.556089	2.56711	0.237464	8.67304	0.746728	0.423778	0.037968	6.70266	0.577187	1.71812	0.153419	0.496644	0.040433	15.1536	1.29037	0	0	3.22584	0.297336	7.62698	0.759026	5.15431	0.422129
33958	o	novel	0.0583438	-0.008192	chr13	+	42451047	42451842	MSTRG.13089.1	2	702	MSTRG.13089	LOC100815974	2.47194	0.212901	3.72356	0.344438	5.88703	0.506859	0	0	1.27569	0.109854	0	0	2.01796	0.164288	1.55598	0.132495	6.32895	0.600382	3.22826	0.29756	3.84684	0.382831	14.8129	1.21315
33967	i	novel	0.00656809	-0.0004096	chr13	+	42481450	42481784	MSTRG.13093.2	1	335	MSTRG.13093	LOC100810614	3.26866	0.28152	1.99271	0.184331	2.82985	0.243643	3.81471	0.341777	4.06269	0.349851	2.65785	0.237331	9.58507	0.780347	9.68955	0.82509	2.4597	0.233334	1.48657	0.137022	6.37208	0.63414	11.991	0.982045
33963	j	novel	0.0397261	-0.012288	chr13	+	42459099	42459728	MSTRG.13094.2	3	303	MSTRG.13094	LOC100807405	2.14474	0.18472	4.56812	0.422562	1.55783	0.134126	2.15196	0.192804	1.99181	0.171521	3.30289	0.29493	1.47579	0.120148	3.47514	0.295918	0.030483	0.002892	0.848172	0.078179	1.11067	0.110532	0	0
33962	i	novel	0.00664321	-0.0004096	chr13	+	42457387	42457600	MSTRG.13095.1	1	214	MSTRG.13095	LOC100807405	2.28692	0.196966	1.50935	0.139618	1.50935	0.129951	2.78037	0.249106	5.26635	0.453502	4.83178	0.431451	2.86916	0.233586	2.39849	0.204238	1.51869	0.144067	8.22076	0.757736	2.47196	0.246006	0.929907	0.076158
34001	u	novel	0.00904841	-0.0004096	chr13	-	42627466	42630319	MSTRG.13105.1	2	941	MSTRG.13105	.	15.3379	1.32101	4.18703	0.387311	0	0	0	0	0	0	0	0	52.5175	4.2756	0	0	14.6644	1.39111	0	0	3.72514	0.37072	0	0
34002	u	novel	0.0581986	-0.262144	chr13	+	42627473	42628579	MSTRG.13106.1	2	1017	MSTRG.13106	.	1.87316	0.161329	4.3837	0.405503	0	0	0	0	0	0	0	0	0.884956	0.072047	0.294985	0.025119	1.92897	0.182987	0	0	1.41939	0.141256	0	0
34022	j	novel	0.0601095	-0.0024576	chr13	-	42678295	42679642	MSTRG.13112.4	4	949	MSTRG.13112	LOC100782989	0	0	0.243766	0.022549	0	0	1.25687	0.112609	0	0	3.0171	0.269411	0.78965	0.064288	2.70566	0.230394	0.787516	0.074706	0.304129	0.028033	1.94319	0.193384	0	0
34031	i	novel	0.00896037	-0.0004096	chr13	-	42693825	42694131	MSTRG.13117.2	1	307	MSTRG.13117	LOC100784063	3.30619	0.284752	0.169381	0.015668	3.63844	0.313261	0.635179	0.056908	2.13681	0.184007	0.915309	0.081732	0.674267	0.054894	0.975363	0.083055	0	0	7.3127	0.674037	0	0	4.9772	0.407624
34033	i	novel	0.0107321	-0.0004096	chr13	.	42705102	42705437	MSTRG.13119.1	1	336	MSTRG.13119	LOC100784597	2.99754	0.258169	1.22913	0.113698	3.22505	0.277669	2.55397	0.228821	6.6033	0.56863	1.93076	0.172406	1.82738	0.148772	4.32084	0.367931	5.85956	0.555854	5.41129	0.498777	6.20008	0.617022	2.21726	0.18159
34039	i	novel	0.0139308	-0.0004096	chr13	.	42732661	42732937	MSTRG.13123.1	1	277	MSTRG.13123	LOC100779076	2.98556	0.257137	1.43321	0.132576	0.599278	0.051596	2.42238	0.217032	6.84837	0.589735	3.88087	0.34654	3.70397	0.301551	2.92058	0.248695	0	0	5.37184	0.495141	2.20939	0.219875	0	0
34058	j	novel	0.0124702	-0.0151552	chr13	+	42766773	42767456	MSTRG.13126.3	2	610	MSTRG.13126	LOC100781760	5.37137	0.462619	6.20071	0.57358	5.82368	0.501405	6.08376	0.54507	7.60275	0.654697	5.04115	0.450147	4.15486	0.338259	10.6919	0.910447	5.19356	0.492676	6.19839	0.571327	2.88969	0.287578	1.30659	0.107008
34069	j	novel	0.0911887	-0.03072	chr13	+	42784701	42792331	MSTRG.13129.5	8	1523	MSTRG.13129	LOC102659369	0.147793	0.012729	0	0	0	0	0	0	0	0	0	0	0	0	0	0	0	0	0	0	0	0	0	0
34102	u	novel	0.0612093	-0.049152	chr13	.	42905664	42907270	MSTRG.13139.1	1	1607	MSTRG.13139	.	26.1257	2.25013	17.6553	1.63315	8.49222	0.73116	83.0747	7.44302	60.7343	5.23002	43.7586	3.9074	1.95893	0.159482	1.86683	0.158966	7.69757	0.730213	11.8438	1.09168	13.5302	1.3465	25.3416	2.07543
3473	u	novel	0.02717	-0.0004096	chr1	.	46744831	46745312	MSTRG.1315.1	1	482	MSTRG.1315	.	9.25934	0.797479	7.95436	0.735797	10.5539	0.908669	3.78838	0.339417	2.91079	0.250657	4.32988	0.386634	6.74274	0.548945	5.9668	0.508089	6.28838	0.596533	6.5083	0.599892	17.6307	1.75458	0	0
34129	i	novel	0.0126099	-0.0004096	chr13	.	43002664	43002877	MSTRG.13151.1	1	214	MSTRG.13151	LOC100790951	3.02804	0.260796	5.71495	0.528647	9.58411	0.825169	6.99065	0.626323	7.24766	0.624119	0.102804	0.00918	7.59346	0.618204	2.56075	0.218054	13.4626	1.2771	0.747664	0.068915	9.88785	0.984024	0	0
34146	i	novel	0.00300204	-0.0004096	chr13	.	43018311	43018542	MSTRG.13156.1	1	232	MSTRG.13156	LOC100792533	1.30172	0.112114	4.15086	0.383965	0.192888	0.016607	5.85776	0.524822	12.125	1.04412	3.26293	0.291362	1.425	0.116013	2.38602	0.203176	0	0	11.2275	1.03488	3.85703	0.383846	1.15517	0.094606
3474	u	novel	0.00759628	-0.96256	chr1	.	46751997	46752207	MSTRG.1316.1	1	211	MSTRG.1316	.	0.772512	0.066534	1.82465	0.168784	1.7109	0.147304	0.090047	0.008068	0	0	0	0	1.11848	0.091059	0.943128	0.08031	0	0	0	0	5.56872	0.554191	0	0
34156	u	novel	0.0157407	-0.0004096	chr13	+	43064525	43065232	MSTRG.13165.1	3	342	MSTRG.13165	.	0.846787	0.072931	0.824561	0.076274	1.10946	0.095522	0.749637	0.067163	0.127315	0.010963	0	0	1.98604	0.161689	3.84236	0.327187	0.323687	0.030706	0.991629	0.091402	1.18476	0.117905	1.59408	0.130553
34157	u	novel	0.0289319	-0.565248	chr13	+	43064528	43065780	MSTRG.13165.2	3	546	MSTRG.13165	.	0.816893	0.070357	0.249159	0.023048	1.3504	0.116266	0.056926	0.0051	0.061877	0.005328	0	0	1.70605	0.138894	1.73848	0.148036	0.779342	0.073931	1.57301	0.14499	0.432786	0.04307	0.663	0.054298
34195	j	novel	0.0477675	-0.069632	chr13	-	43173509	43175823	MSTRG.13176.1	5	1098	MSTRG.13176	LOC100305717	6.74125	0.580603	8.42991	0.779787	9.31751	0.802216	12.1592	1.0894	10.5484	0.908356	8.4921	0.758298	9.30182	0.757287	9.18027	0.781724	8.49772	0.806117	24.922	2.29714	21.6195	2.15155	7.7426	0.634105
34197	j	novel	0.0957289	-0.08192	chr13	-	43173548	43175823	MSTRG.13176.3	5	860	MSTRG.13176	LOC100305717	21.4351	1.84614	18.6672	1.72676	24.6258	2.12022	17.8227	1.59681	22.3771	1.92697	17.3483	1.54911	19.4896	1.5867	25.5568	2.17623	8.50253	0.806573	18.6892	1.72265	11.0911	1.10377	6.9686	0.570715
34199	x	novel	0.0112663	-0.0004096	chr13	+	43175511	43177237	MSTRG.13177.1	2	455	MSTRG.13177	LOC100305717	4.02821	0.346938	4.06033	0.37559	14.3181	1.23275	2.71868	0.243578	3.11503	0.268245	3.52308	0.314591	36.098	2.93884	11.6002	0.987789	5.31739	0.504422	0.492029	0.045352	0.625275	0.062226	11.1181	0.910555
34198	x	novel	0.012807	-0.0004096	chr13	+	43175511	43177108	MSTRG.13177.2	2	308	MSTRG.13177	LOC100305717	0	0	0	0	0	0	0	0	0	0	0	0	0	0	0	0	0	0	4.74067	0.436964	2.58729	0.257483	0	0
34212	i	novel	9.52526e-06	-0.0004096	chr13	.	43216111	43216352	MSTRG.13181.1	1	242	MSTRG.13181	LOC100798547	1.16529	0.100363	0.485124	0.044875	0.276859	0.023837	0.359504	0.03221	1.18236	0.101817	0.633127	0.056535	1.95642	0.159278	3.83912	0.326911	0.368359	0.034944	0.017906	0.00165	1.71251	0.170426	0.256198	0.020982
34224	u	novel	0.0505941	-0.02048	chr13	.	43244490	43245810	MSTRG.13183.1	1	1321	MSTRG.13183	.	3.26571	0.281266	2.09084	0.193408	0.39894	0.034348	0.902347	0.080845	0.890992	0.076726	0.281605	0.025146	3.93111	0.320043	2.01211	0.171336	1.59273	0.151091	1.69493	0.156227	1.16048	0.11549	0.779712	0.063857
34234	i	novel	0.00404939	-0.0004096	chr13	.	43274824	43275284	MSTRG.13187.1	1	461	MSTRG.13187	LOC100801922	2.1974	0.189255	4.81562	0.445456	4.81128	0.41424	7.86551	0.704705	8.02386	0.69096	5.75705	0.514073	1.99349	0.162296	4.2603	0.362776	4.0282	0.382126	1.02169	0.094173	7.45184	0.741596	3.17354	0.259907
34301	u	novel	0.235005	-0.045056	chr13	-	43474403	43475747	MSTRG.13212.1	2	1231	MSTRG.13212	.	3.64338	0.313793	3.61108	0.334034	4.5459	0.391391	3.39471	0.304146	4.24127	0.365229	5.94801	0.531125	6.51097	0.530076	24.9309	2.12293	1.80761	0.171475	6.16653	0.56839	5.77704	0.574922	10.4135	0.852845
34317	i	novel	0.0827139	-0.0004096	chr13	.	43501775	43502110	MSTRG.13214.1	1	336	MSTRG.13214	LOC100805799	11.1079	0.95669	11.8465	1.09583	8.45542	0.727991	10.305	0.923266	12.0909	1.04118	11.7386	1.04819	9.31483	0.758346	10.2763	0.875055	4.94863	0.469441	8.5158	0.78493	4.1169	0.409708	6.4627	0.529283
34333	j	novel	0.0181055	-0.0761856	chr13	+	43521341	43525439	MSTRG.13219.3	3	791	MSTRG.13219	LOC100813124	8.13419	0.700573	4.97938	0.460605	8.71855	0.750646	6.51754	0.583934	7.6573	0.659394	0	0	0	0	5.1318	0.436986	0	0	0	0	6.77577	0.674315	7.53148	0.616814
34335	i	novel	0.0134925	-0.0004096	chr13	+	43524087	43524432	MSTRG.13219.4	1	346	MSTRG.13219	LOC100813124	21.2688	1.83182	21.8497	2.02115	16.1012	1.38627	13.159	1.17897	16.8266	1.44899	18.9711	1.69401	26.9509	2.19414	28.552	2.43128	24.1214	2.28822	13.7803	1.27018	12.0896	1.20314	15.1329	1.23936
34322	i	novel	0.0127414	-0.0004096	chr13	.	43505618	43505847	MSTRG.13228.1	1	230	MSTRG.13228	LOC100806328	0.636522	0.054822	3.68277	0.340665	0.730435	0.062889	0.35	0.031358	0.123746	0.010656	0.306522	0.027371	0.088696	0.007221	0.566304	0.048222	0.931522	0.088367	0.368116	0.033931	0.528261	0.052572	0	0
34369	i	novel	9.9116e-06	-0.0004096	chr13	.	43623491	43623744	MSTRG.13237.1	1	254	MSTRG.13237	LOC100500171	8.23622	0.709361	6.53681	0.60467	2.75197	0.236938	13.428	1.20307	7.02611	0.605041	6.60715	0.589982	9.03513	0.735575	11.0483	0.940792	9.37243	0.889095	6.4279	0.592482	0.026843	0.002671	1.1811	0.09673
34376	j	novel	0.0768869	-0.028672	chr13	-	43645334	43646850	MSTRG.13241.2	3	929	MSTRG.13241	LOC100811143	0	0	0.675732	0.062507	2.3094	0.198834	0	0	0	0	0	0	0	0	0	0	0	0	0.311476	0.02871	0	0	0	0
34425	u	novel	0.088435	-0.0970752	chr13	.	43747584	43747849	MSTRG.13254.1	1	266	MSTRG.13254	.	0.669173	0.057634	1.06767	0.098762	2.02632	0.174461	2.15038	0.192661	1.47368	0.126904	2.63534	0.235321	0.184211	0.014997	0.56391	0.048018	0	0	3.04887	0.281025	3.28947	0.327363	0.210526	0.017242
34431	x	novel	0.0106322	-0.0004096	chr13	-	43764275	43771655	MSTRG.13259.1	2	264	MSTRG.13259	LOX2	0	0	0	0	0	0	0	0	0	0	0	0	0	0	0	0	0	0	0	0	0	0	0	0
3513	u	novel	0.220129	-0.0806912	chr1	.	46983874	46984665	MSTRG.1326.1	1	792	MSTRG.1326	.	0.626263	0.053938	3.40278	0.314765	2.61364	0.225028	3.41667	0.306114	2.74495	0.236376	3.63005	0.324143	3.57828	0.291318	2.55556	0.217612	2.60985	0.247577	0.893939	0.082397	2.38131	0.236985	7.47349	0.612065
3514	u	novel	0.114353	-0.118784	chr1	.	47029805	47030234	MSTRG.1327.1	1	430	MSTRG.1327	.	0	0	0	0	0	0	0	0	2.12326	0.18284	1.21395	0.108399	0	0	0	0	0	0	13.2233	1.21883	0	0	0	0
34461	i	novel	0.0058907	-0.0864256	chr13	+	43844756	43845256	MSTRG.13270.1	1	501	MSTRG.13270	LOC100779241	24.5868	2.11759	30.4631	2.81791	21.4012	1.84259	27.6247	2.47502	33.2016	2.85909	23.7904	2.12435	25.2854	2.05856	21.9202	1.86656	21.5649	2.0457	28.7226	2.64746	17.2176	1.71347	48.0439	3.93471
34487	u	novel	0.0232817	-0.073728	chr13	-	43912375	43913144	MSTRG.13277.1	1	770	MSTRG.13277	.	10.139	0.873238	7.64935	0.707583	8.30649	0.715169	9.75656	0.874132	7.57273	0.652111	6.7	0.598273	12.8571	1.04674	13.2883	1.13153	14.9091	1.41432	9.53636	0.878999	10.1312	1.00824	0.293507	0.024038
3520	u	novel	0.057399	-0.1024	chr1	+	47187249	47187939	MSTRG.1328.1	1	691	MSTRG.1328	.	18.983	1.63495	15.2525	1.41089	21.0221	1.80995	22.7903	2.04188	25.8666	2.22745	19.9107	1.77791	22.3117	1.81645	19.6108	1.66991	13.0009	1.2333	18.34	1.69047	16.2517	1.61735	22.9269	1.87767
3521	u	novel	0.0177705	-0.0004096	chr1	+	47187403	47187956	MSTRG.1328.2	2	324	MSTRG.1328	.	5.17056	0.445325	4.73628	0.438117	6.61192	0.56927	3.02741	0.271239	6.77372	0.583306	4.31546	0.385346	2.6748	0.217763	4.63408	0.394603	0.979561	0.092924	8.38434	0.772814	10.9647	1.09119	16.5896	1.35866
34507	j	novel	0.0933059	-0.0024576	chr13	+	43996434	43997132	MSTRG.13286.3	3	406	MSTRG.13286	LOC100786023	0.612462	0.052749	0.911911	0.084354	1.56182	0.134469	4.1058	0.367856	1.60113	0.137878	4.162	0.371644	1.89885	0.154591	0.051691	0.004402	2.62659	0.249166	5.00057	0.46092	0.050942	0.00507	1.28414	0.105169
34563	j	novel	0.0414942	-0.018432	chr13	+	44155421	44160177	MSTRG.13307.1	6	2450	MSTRG.13307	LOC106795550	13.8438	1.19233	9.57766	0.885957	8.04801	0.692914	0	0	0	0	2.79062	0.249187	4.32938	0.352467	12.4457	1.05978	9.20679	0.873381	4.60129	0.424117	6.97564	0.694205	10.7144	0.877494
34564	j	novel	0.0885354	-0.018432	chr13	+	44155421	44160177	MSTRG.13307.2	7	1636	MSTRG.13307	LOC106795550	8.55167	0.73653	7.67254	0.709728	6.67944	0.575084	0	0	0	0	0	0	4.01196	0.326625	3.21964	0.274161	6.52564	0.61904	0	0	0	0	9.8548	0.807091
34565	j	novel	0.0722774	-0.018432	chr13	+	44155421	44160177	MSTRG.13307.3	8	1818	MSTRG.13307	LOC106795550	12.4627	1.07337	8.01019	0.740961	8.18811	0.704977	0.400903	0.035919	0	0	0	0	7.02349	0.571802	2.95867	0.251938	9.07142	0.86054	1.05652	0.097383	0.267585	0.02663	13.1245	1.07487
34569	j	novel	0.0360006	-0.018432	chr13	+	44155668	44160177	MSTRG.13307.7	6	2607	MSTRG.13307	LOC106795550	36.4992	3.14356	10.4335	0.96512	11.1557	0.960478	0.342289	0.030667	3.56271	0.306796	0.393194	0.03511	36.8362	2.99894	23.2433	1.97922	15.4636	1.46692	12.1723	1.12197	14.9016	1.48298	33.9526	2.78065
34593	u	novel	0.0207495	-0.139674	chr13	.	44214054	44215034	MSTRG.13311.1	1	981	MSTRG.13311	.	9.29969	0.800954	5.12538	0.47411	8.24771	0.710108	25.4934	2.28406	38.8868	3.34867	33.1662	2.96156	1.65749	0.134941	5.77064	0.491385	6.68705	0.634352	36.3242	3.34812	9.5423	0.949636	2.52395	0.206707
34605	i	novel	0.0046379	-0.0004096	chr13	.	44260108	44260459	MSTRG.13318.1	1	352	MSTRG.13318	LOC100799775	9.1875	0.791291	8.79835	0.813868	6.86463	0.591028	0.766335	0.068659	3.94034	0.339315	7.72519	0.689817	8.01149	0.652237	14.9395	1.27214	6.7983	0.644905	4.6757	0.430975	7.17729	0.714272	1.25852	0.103071
34606	i	novel	0.011866	-0.090112	chr13	.	44261847	44262282	MSTRG.13319.1	1	436	MSTRG.13319	LOC100799775	4.8471	0.417466	1.90596	0.176306	3.86812	0.333036	0.426032	0.03817	0.294343	0.025347	1.33427	0.119143	3.00133	0.244347	0.690403	0.05879	2.64919	0.251309	3.95341	0.364399	2.53062	0.251843	0.119266	0.009768
34611	j	novel	0.119296	-0.0516096	chr13	+	44284757	44285562	MSTRG.13322.2	3	442	MSTRG.13322	LOC100781752	0	0	0.967029	0.089452	0	0	1.95155	0.174848	1.54773	0.13328	1.65354	0.147652	2.0788	0.169241	0.921478	0.078466	0	0	0	0	0.832426	0.082842	0.113493	0.009295
3532	u	novel	0.0218459	-0.0004096	chr1	.	47380949	47381169	MSTRG.1333.1	1	221	MSTRG.1333	.	0	0	0	0	0	0	0	0	0	0	0	0	0	0	0	0	0	0	6.43703	0.593323	0	0	21.7134	1.77829
34689	j	novel	0.169243	-0.0339968	chr13	-	44569081	44569905	MSTRG.13352.2	3	639	MSTRG.13352	LOC100809899	100.402	8.64732	74.7816	6.91748	70.1052	6.03589	113.868	10.2019	149.73	12.8937	55.4297	4.94957	267.24	21.7568	104.945	8.93638	101.455	9.62428	162.95	15.0197	82.2903	8.1894	100.659	8.24381
34695	i	novel	0.0179733	-0.0303104	chr13	.	44602922	44603152	MSTRG.13355.1	1	231	MSTRG.13355	LOC102667826	4.53247	0.390368	1.80087	0.166584	2.19048	0.188595	4.38528	0.392896	5.42496	0.467161	6.97403	0.622742	1.10678	0.090106	0	0	0	0	8.74603	0.806152	0.575758	0.057299	10.2958	0.843209
34696	i	novel	0.0442832	-0.012288	chr13	.	44603531	44603951	MSTRG.13356.1	1	421	MSTRG.13356	LOC102667826	0	0	0	0	0.669834	0.057671	0.669834	0.060013	0	0	0	0	0	0	0	0	0.102138	0.009689	2.40855	0.222004	0	0	0.570071	0.046688
34697	u	novel	0.0280141	-0.0004096	chr13	.	44610022	44610259	MSTRG.13357.1	1	238	MSTRG.13357	.	2.07143	0.178406	2.07143	0.191612	0.159664	0.013747	1.93277	0.173165	4.27311	0.367971	5.71849	0.510629	6.32773	0.515158	4.26891	0.363508	0.836134	0.079318	8.58823	0.791607	6.45378	0.642271	6.68487	0.547479
34716	i	novel	0.0122457	-0.0004096	chr13	.	44644942	44645164	MSTRG.13366.1	1	223	MSTRG.13366	LOC100791852	11.5093	0.991261	4.34978	0.402365	11.6413	1.00228	12.1479	1.08838	5.96413	0.513589	3.75303	0.335125	16.9479	1.37978	14.1102	1.20152	11.3231	1.07414	4.42923	0.408258	4.61435	0.459213	9.76731	0.799925
34724	j	novel	0.0924956	-0.0385024	chr13	-	44663317	44664379	MSTRG.13369.4	4	726	MSTRG.13369	LOC100792904	3.75402	0.323323	2.05935	0.190495	3.76868	0.324474	3.34743	0.299911	3.2868	0.283037	3.6203	0.323273	2.49251	0.202922	2.36795	0.201637	3.3161	0.314575	2.31919	0.213768	3.02347	0.300891	0	0
3544	j	novel	0.0311132	-0.0618496	chr1	-	47462102	47463181	MSTRG.1337.2	3	334	MSTRG.1337	LOC100794887	12.621	1.08701	19.8475	1.83594	12.5305	1.07884	19.3387	1.73263	12.5731	1.08271	15.3536	1.37099	7.64545	0.622437	16.6542	1.41814	18.0761	1.71475	30.6067	2.82113	34.3293	3.4164	13.4463	1.10123
34723	i	novel	0.00679652	-0.0004096	chr13	-	44662826	44663097	MSTRG.13370.1	1	272	MSTRG.13370	LOC100792904	2.02941	0.174787	0	0	0	0	0.284831	0.025519	0.044804	0.003858	0.421977	0.03768	4.63687	0.377501	0.551471	0.046959	0.349796	0.033183	2.20588	0.203324	2.11029	0.210013	1.05515	0.086415
34777	u	novel	0.0357023	-0.036864	chr13	+	44826418	44827405	MSTRG.13389.1	2	885	MSTRG.13389	.	13.3322	1.14826	10.026	0.927428	8.9774	0.772933	11.9288	1.06875	11.4203	0.983441	9.44859	0.843707	15.0847	1.22809	14.5096	1.23553	9.06328	0.859767	20.0689	1.84982	17.287	1.72038	6.03009	0.493853
34807	u	novel	0.0702953	-0.0221184	chr13	+	44964064	44964563	MSTRG.13398.1	2	394	MSTRG.13398	.	0	0	0	0	0	0	0	0	0	0	0	0	0	0	0	0	0	0	0	0	0	0	0	0
34815	i	novel	0.156236	-0.0004096	chr13	.	44991265	44991667	MSTRG.13403.1	1	403	MSTRG.13403	LOC100527520	6.35484	0.547323	1.9472	0.18012	8.93543	0.769319	8.23325	0.737652	4.94679	0.425983	6.53846	0.583849	4.15664	0.338403	5.26959	0.448719	2.04467	0.193963	3.16932	0.292127	7.31762	0.728238	6.43176	0.52675
34841	i	novel	0.00639714	-0.0004096	chr13	.	45070437	45070849	MSTRG.13415.1	1	413	MSTRG.13415	LOC100527358	11.4549	0.986575	7.6672	0.709234	8.71491	0.750333	19.3509	1.73373	9.60456	0.827078	6.35664	0.567613	17.5929	1.43228	18.9453	1.61324	18.8299	1.78626	11.5437	1.06402	15.1538	1.50808	9.06343	0.742279
34853	u	novel	0.0427159	-0.012288	chr13	-	45109675	45111441	MSTRG.13416.1	3	473	MSTRG.13416	.	0.584895	0.050375	5.14191	0.475639	8.70613	0.749577	0	0	6.82981	0.588136	5.48777	0.490028	0.562552	0.045799	5.6816	0.483803	2.95349	0.280176	14.7526	1.3598	2.39958	0.238802	0	0
34846	j	novel	0.169839	-0.0294912	chr13	+	45097018	45098138	MSTRG.13418.2	4	845	MSTRG.13418	LOC100305986	26.7861	2.30701	27.008	2.4983	45.0131	3.87552	32.385	2.90151	25.3222	2.18058	19.391	1.73151	59.1917	4.81896	60.9999	5.1943	28.5493	2.70827	15.8746	1.46321	29.7973	2.96538	37.3049	3.05521
3563	u	novel	0.00683296	-0.729088	chr1	-	47624035	47624849	MSTRG.1342.1	2	440	MSTRG.1342	.	8.11591	0.698999	8.93182	0.826214	2.06818	0.178066	3.71136	0.332517	3.43636	0.295916	6.62273	0.591373	8.23636	0.670545	6.17273	0.525624	11.6023	1.10062	3.40455	0.313809	8.09545	0.805647	6.13636	0.502557
34868	i	novel	0.0103656	-0.0004096	chr13	.	45163773	45164121	MSTRG.13428.1	1	349	MSTRG.13428	LOC100786540	2.66189	0.229261	3.88539	0.359408	5.23209	0.450471	8.51576	0.762964	18.3925	1.58384	21.7564	1.94273	4.2808	0.348512	9.81089	0.835422	3.40688	0.323186	14.0573	1.29571	6.73925	0.67068	43.3438	3.54978
3564	u	novel	0.00304588	-0.08192	chr1	.	47625074	47625399	MSTRG.1343.1	1	326	MSTRG.1343	.	13.4442	1.15791	6.94893	0.642792	11.4515	0.985943	8.9555	0.802362	4.53625	0.390631	3.03988	0.271444	18.9585	1.54347	9.37661	0.798442	10.5107	0.997073	13.8505	1.27665	9.59806	0.955185	3.9971	0.327356
3565	u	novel	0.134161	-0.0004096	chr1	.	47627319	47627587	MSTRG.1344.1	1	269	MSTRG.1344	.	4.64684	0.400218	5.84387	0.540572	3.64312	0.313664	4.49814	0.403008	7.90335	0.680582	2.88104	0.257261	6.24164	0.508149	5.25279	0.447288	4.4461	0.421769	12.6506	1.16604	3.47212	0.34554	2.92565	0.239606
34935	j	novel	0.0765276	-0.024576	chr13	+	45378331	45384544	MSTRG.13454.6	3	1619	MSTRG.13454	LOC100794484	0.008235	0.000709	0.000259	2.4e-05	0.48825	0.042037	0.435646	0.039031	0.578074	0.04978	0.658523	0.058802	1.83151	0.149108	1.81851	0.154851	0	0	0.796294	0.073397	0.929442	0.092497	0.090676	0.007426
34936	j	novel	0.0707162	-0.024576	chr13	+	45378340	45382978	MSTRG.13454.7	3	970	MSTRG.13454	LOC100794484	5.7108	0.491854	0	0	4.28563	0.368983	0.009075	0.000813	0.006316	0.000544	0.008961	0.0008	2.31671	0.18861	0.03402	0.002897	0.397599	0.037717	13.969	1.28757	0.040206	0.004001	0.102252	0.008374
34937	j	novel	0.242432	-0.024576	chr13	+	45378347	45382811	MSTRG.13454.8	3	556	MSTRG.13454	LOC100794484	0	0	4.80798	0.44475	0	0	7.45901	0.668285	14.5558	1.25345	15.2768	1.36414	0	0	6.43468	0.547929	7.35159	0.697392	0	0	11.502	1.14467	9.96095	0.815784
34938	j	novel	0.0375428	-0.227738	chr13	+	45378574	45383018	MSTRG.13454.9	3	620	MSTRG.13454	LOC100794484	2.46863	0.212616	2.67878	0.247794	2.35594	0.20284	4.51956	0.404927	2.15336	0.185432	3.3373	0.298002	2.37393	0.193268	3.39327	0.288946	4.70162	0.446009	3.11561	0.287177	3.67701	0.36593	3.48852	0.285704
34957	u	novel	0.00676928	-0.0004096	chr13	.	45450886	45451110	MSTRG.13462.1	1	225	MSTRG.13462	.	0.364444	0.031388	0	0	0	0	0	0	0	0	0	0	1.8	0.146543	0	0	0	0	0	0	0.182222	0.018134	0	0
35042	i	novel	0.00275368	-0.0004096	chr13	.	45747520	45747748	MSTRG.13496.1	1	229	MSTRG.13496	LOC100817367	0.663755	0.057167	0.943231	0.087251	0	0	1.86026	0.166669	1.98253	0.170722	0	0	0	0	0	0	0	0	1.12664	0.103846	2.30568	0.229457	0	0
35092	i	novel	0.0174152	-0.086016	chr14	+	47629	49216	MSTRG.13505.2	1	1588	MSTRG.13505	LOC100793442	12.0737	1.03987	13.5239	1.251	12.7859	1.10084	14.8369	1.3293	18.6335	1.60459	14.9918	1.33869	6.35013	0.516981	13.7859	1.1739	8.6272	0.8184	16.0938	1.48342	12.4144	1.23546	15.4345	1.26406
35095	i	novel	0.111362	-0.0004096	chr14	.	60283	60586	MSTRG.13508.1	1	304	MSTRG.13508	LOC100793442	3.25658	0.280479	0	0	4.93092	0.42454	4.63816	0.415552	4.70724	0.405355	5.48355	0.489651	2.97368	0.242096	5.48684	0.467219	4.94079	0.468697	4.67105	0.430547	4.94737	0.492355	3.27303	0.268055
3586	u	novel	0.0391677	-0.02048	chr1	.	47798951	47799180	MSTRG.1352.1	1	230	MSTRG.1352	.	9.93913	0.856027	1.24348	0.115025	0.9	0.077488	2.30435	0.206456	0.947826	0.08162	3.67391	0.32806	0.995652	0.081059	1.68696	0.143649	2.96522	0.281289	5.40435	0.498137	6.53913	0.650764	1.8	0.147417
35190	j	novel	0.109035	-0.032768	chr14	+	348944	350662	MSTRG.13543.1	2	1599	MSTRG.13543	LOC100810445	9.31206	0.802019	8.81035	0.814978	19.6222	1.68943	19.9952	1.79145	16.0412	1.38136	17.0055	1.5185	11.5292	0.938628	16.787	1.42946	26.2858	2.49354	20.3721	1.87777	12.6895	1.26284	15.3999	1.26123
35222	i	novel	0.00969286	-0.237568	chr14	.	429508	429794	MSTRG.13558.1	1	287	MSTRG.13558	LOC100818651	16.6585	1.43475	10.3624	0.958544	9.23345	0.794978	6.02787	0.540063	6.14286	0.528981	4.8676	0.43465	9.64808	0.785477	7.74913	0.659858	10.3136	0.978375	8.52265	0.785562	7.1777	0.714314	19.6063	1.60572
35275	u	novel	0.0286857	-0.0458752	chr14	.	612901	613237	MSTRG.13578.1	1	337	MSTRG.13578	.	0.635015	0.054692	1.66469	0.153988	0.747774	0.064382	0.237389	0.021269	0.836795	0.072059	1.62611	0.145203	1.60534	0.130695	0	0	1.25519	0.119071	3.55786	0.32794	0.890208	0.088592	5.77448	0.472919
35281	i	novel	0.124734	-0.0004096	chr14	-	636327	636964	MSTRG.13586.2	1	638	MSTRG.13586	LOC100780148	6.04282	0.52045	2.20533	0.203998	2.46708	0.21241	5.79423	0.51913	9.18966	0.79135	5.30721	0.473905	4.61128	0.375418	8.83542	0.752359	3.51881	0.333804	7.97492	0.735076	3.07524	0.306043	4.47179	0.366231
35326	u	novel	0.144686	-0.172032	chr14	.	799619	799828	MSTRG.13609.1	1	210	MSTRG.13609	.	0.671429	0.057828	0	0	0.028571	0.00246	10.8048	0.968045	12.6238	1.08708	8.91905	0.796422	0	0	0	0	0	0	1.50476	0.138699	0	0	0	0
35380	u	novel	0.00838298	-0.0004096	chr14	.	1008496	1008763	MSTRG.13632.1	1	268	MSTRG.13632	.	1.82229	0.156949	0	0	0	0	1.52332	0.136481	0	0	3.65159	0.326067	4.04105	0.328993	4.40485	0.375084	0	0	2.67537	0.246598	1.41231	0.140551	0	0
35375	u	novel	0.0312054	-0.200704	chr14	+	990653	998320	MSTRG.13636.1	3	2896	MSTRG.13636	.	1.65332	0.142395	0.611226	0.05654	0.272181	0.023434	0.292127	0.026173	0.194751	0.016771	0.496173	0.044306	7.43983	0.605697	5.66195	0.482129	0.207182	0.019654	1.21258	0.111768	0.301796	0.030034	39.6361	3.24612
3650	j	novel	0.0987962	-0.008192	chr1	+	48126849	48129649	MSTRG.1366.5	2	2582	MSTRG.1366	LOC100798768	12.4294	1.07051	16.8421	1.55793	16.8718	1.45262	15.7031	1.40691	20.1985	1.73935	16.5488	1.47771	14.6393	1.19182	15.1784	1.29248	12.0978	1.14763	20.6659	1.90485	18.2561	1.81682	20.738	1.6984
3651	j	novel	0.00491931	-0.0004096	chr1	+	48130686	48131438	MSTRG.1366.6	3	436	MSTRG.1366	LOC100798768	10.2377	0.88174	10.0523	0.929857	9.19052	0.791282	8.50541	0.762036	9.64545	0.8306	4.90672	0.438143	10.4949	0.85442	12.6529	1.07743	9.76277	0.926124	12.6388	1.16497	16.6063	1.65263	10.2426	0.838853
35462	u	novel	0.0089051	-0.0004096	chr14	.	1242518	1242727	MSTRG.13666.1	1	210	MSTRG.13666	.	2.58095	0.22229	4.75238	0.439607	1.55714	0.134066	0.828571	0.074235	1.15714	0.099645	0	0	0.8	0.06513	1.38571	0.117997	0	0	0	0	0	0	2.35714	0.193046
35471	i	novel	0.03858	-0.094208	chr14	.	1255143	1255474	MSTRG.13669.1	1	332	MSTRG.13669	LOC100798558	14.8405	1.27816	16.7892	1.55304	15.6627	1.34852	15.6657	1.40355	21.9548	1.8906	20.4247	1.82381	13.241	1.07798	14.9332	1.2716	10.9476	1.03852	18.6078	1.71515	15.669	1.55936	13.7071	1.12258
35480	i	novel	0.00458883	-0.0004096	chr14	.	1286049	1286273	MSTRG.13676.1	1	225	MSTRG.13676	LOC100783208	3.61016	0.310932	2.21333	0.204739	0.460366	0.039636	4.05626	0.363418	2.06465	0.177793	0.356214	0.031808	1.70311	0.138655	7.11486	0.605849	0.020741	0.001968	4.64146	0.427819	3.64825	0.363069	0.32779	0.026845
35481	i	novel	0.00940255	-0.0004096	chr14	.	1288798	1289029	MSTRG.13677.1	1	232	MSTRG.13677	LOC100783208	3.70259	0.318892	10.8966	1.00796	4.13362	0.355895	1.9569	0.175327	4.16379	0.358557	4.14655	0.370264	7.08621	0.576908	4.75431	0.404842	7.17672	0.680804	2.81034	0.259039	7.875	0.783708	10.8362	0.887466
35490	x	novel	0.0250811	-0.187597	chr14	+	1308684	1308982	MSTRG.13680.1	2	245	MSTRG.13680	LOC100783739	2.10433	0.18124	1.90524	0.17624	2.78286	0.239597	0	0	0	0	3.04241	0.27167	0	0	0	0	0	0	0	0	0	0	0	0
35499	o	novel	0.0146191	-0.012288	chr14	+	1326961	1352282	MSTRG.13686.1	2	400	MSTRG.13686	LOC100784805	27.1975	2.34244	15.8825	1.46917	19.6275	1.68988	32.5666	2.91778	46.7275	4.02385	33.68	3.00744	6.7825	0.552182	11.05	0.940936	8.525	0.808705	7.7025	0.709966	11.7225	1.1666	14.995	1.22806
35571	u	novel	0.0312117	-0.0004096	chr14	.	1423882	1424914	MSTRG.13689.1	1	1033	MSTRG.13689	.	17.8093	1.53386	4.03679	0.373412	4.76476	0.410235	3.63311	0.325506	0.395934	0.034095	0.136496	0.012188	2.21007	0.179928	0.262343	0.022339	5.43756	0.515822	0.036786	0.003391	1.14424	0.113873	8.00484	0.655582
35563	u	novel	0.0980198	-0.04096	chr14	.	1400263	1401344	MSTRG.13695.1	1	1082	MSTRG.13695	.	5.46211	0.470435	3.00832	0.278277	7.31885	0.630136	3.66821	0.32865	6.34473	0.546365	6.19039	0.552768	12.4436	1.01307	4.31978	0.36784	3.89464	0.369456	4.6414	0.427814	2.76155	0.274826	3.35028	0.274382
355	j	novel	0.112727	-0.008192	chr1	+	1088688	1089377	MSTRG.137.8	3	518	MSTRG.137	LOC100798066	5.49513	0.473279	3.40977	0.315412	6.55875	0.564693	9.36084	0.838678	5.66547	0.487871	5.01581	0.447884	5.48837	0.446824	6.27411	0.534257	6.0207	0.57114	5.27721	0.486419	4.44486	0.442346	8.09302	0.662803
35630	i	novel	0.0086763	-0.0004096	chr14	.	1569587	1570480	MSTRG.13714.1	1	894	MSTRG.13714	LOC100818643	6.94967	0.598554	10.811	1.00004	10.5772	0.91067	13.4004	1.2006	8.41163	0.724352	12.2204	1.09121	12.84	1.04534	10.0414	0.85505	6.58389	0.624566	9.217	0.849563	10.4832	1.04327	6.77293	0.554691
35631	i	novel	0.00782015	-0.0004096	chr14	.	1571265	1571473	MSTRG.13715.1	1	209	MSTRG.13715	LOC100818643	2.71057	0.233453	4.58535	0.424156	4.16746	0.358809	3.05263	0.273498	0.711324	0.061254	0.355807	0.031772	6.47529	0.527171	18.271	1.55582	8.4502	0.801609	3.42105	0.31533	5.26839	0.524302	7.29718	0.597625
35637	i	novel	0.0137489	-0.0004096	chr14	.	1584721	1584927	MSTRG.13718.1	1	207	MSTRG.13718	LOC100794332	6.54106	0.563362	0.352657	0.032622	2.68116	0.230841	7.44444	0.66698	5.54589	0.477574	2.87923	0.257099	5.23188	0.425942	1.35749	0.115594	0	0	1.31884	0.121562	2.74879	0.273556	6.77778	0.555088
35638	i	novel	0.0338677	-0.086016	chr14	.	1586183	1586682	MSTRG.13719.1	1	500	MSTRG.13719	LOC100794332	5.64	0.485756	4.964	0.459182	3.906	0.336297	2.512	0.225061	2.778	0.239222	3.746	0.334497	2.248	0.183016	1.764	0.150209	1.8	0.170753	4.692	0.432478	3.612	0.359461	5.884	0.481889
35639	i	novel	0.00950757	-0.0004096	chr14	.	1590517	1590762	MSTRG.13720.1	1	246	MSTRG.13720	LOC100794332	0	0	0	0	0	0	0	0	0.256098	0.022053	0.247968	0.022142	0	0	0	0	1.19512	0.113373	0	0	0	0	0	0
35643	i	novel	0.00535341	-0.0004096	chr14	.	1620046	1620533	MSTRG.13722.1	1	488	MSTRG.13722	LOC100780497	5.75597	0.495744	6.04713	0.559374	8.88729	0.765175	7.38223	0.661406	8.19644	0.705821	8.77443	0.783508	9.80355	0.798134	11.7069	0.996869	5.38467	0.510804	7.78665	0.717723	5.81353	0.578553	6.62672	0.542717
35652	i	novel	0.0103864	-0.0004096	chr14	.	1652106	1652314	MSTRG.13728.1	1	209	MSTRG.13728	LOC100793612	0.287081	0.024725	0.674641	0.062406	2.73206	0.235224	9.63599	0.86333	8.30728	0.715365	4.34868	0.388313	1.49707	0.12188	1.02871	0.087597	3.23352	0.306741	7.26692	0.669817	6.06784	0.603862	0	0
35656	x	novel	0.005914	-0.0004096	chr14	+	1657502	1658717	MSTRG.13731.1	2	268	MSTRG.13731	LOC100499676	0	0	0	0	3.78757	0.326101	0	0	0	0	0	0	17.6101	1.43369	13.3396	1.1359	1.33433	0.126578	0	0	0.82722	0.082324	1.39346	0.114122
35668	j	novel	0.0180232	-0.0114688	chr14	+	1702128	1703029	MSTRG.13734.3	3	550	MSTRG.13734	LOC100499809	1.82	0.156751	1.06056	0.098104	1.45531	0.125299	0	0	0.520391	0.044812	1.28703	0.114925	0.365217	0.029733	1.41414	0.120418	0.538369	0.051071	1.32696	0.12231	1.46222	0.145518	3.79526	0.310825
35679	i	novel	0.013314	-0.0004096	chr14	.	1719387	1719814	MSTRG.13736.1	1	428	MSTRG.13736	LOC100795388	7.07945	0.609732	3.99703	0.369735	4.03252	0.34719	6.7741	0.606921	9.61619	0.82808	10.331	0.922504	3.34639	0.272439	4.84992	0.412983	4.65085	0.441192	8.4872	0.782295	3.43458	0.341804	1.05982	0.086798
3675	i	novel	0.0181131	-0.0004096	chr1	.	48360266	48360481	MSTRG.1374.1	1	216	MSTRG.1374	LOC100804081	0.856481	0.073766	2.22685	0.205989	2.26389	0.194915	5.86803	0.525742	0.302335	0.026035	3.37008	0.30093	7.56249	0.615683	4.45503	0.379357	5.00063	0.474373	3.52806	0.325194	0.458333	0.045613	0.360399	0.029516
35704	u	novel	1.05994e-05	-0.0004096	chr14	.	1803759	1804031	MSTRG.13749.1	1	273	MSTRG.13749	.	2.68865	0.231565	9.58974	0.887074	11.6374	1.00195	86.9854	7.79339	152.553	13.1368	347.612	31.0398	0.824176	0.067098	3.04762	0.259513	6.58608	0.624774	23.6886	2.18346	1.70696	0.169874	8.97069	0.734684
35715	j	novel	0.0102389	-0.022528	chr14	-	1833933	1834963	MSTRG.13755.2	3	313	MSTRG.13755	LOC100814557	10.3865	0.894558	6.07776	0.562207	4.94726	0.425947	6.6404	0.594942	0	0	4.3365	0.387225	3.83241	0.312007	5.55637	0.473139	0.306104	0.029038	6.71393	0.618846	0.193148	0.019222	5.68023	0.465201
35725	i	novel	0.0281327	-0.0004096	chr14	+	1865666	1865878	MSTRG.13760.1	1	213	MSTRG.13760	LOC100784271	1.77465	0.152845	2.27669	0.210599	6.33803	0.545689	10.0235	0.898046	5.15945	0.444296	4.13615	0.369335	7.23944	0.589383	2.88445	0.245618	2.18779	0.20754	8.30516	0.765516	2.28169	0.22707	13.723	1.12389
35756	j	novel	0.130759	-0.098304	chr14	-	1923030	1929543	MSTRG.13770.1	2	5987	MSTRG.13770	LOC102662320	14.5665	1.25456	9.69361	0.896682	20.2466	1.74318	6.07951	0.544689	1.79229	0.154339	3.30214	0.294863	29.5021	2.40185	27.4528	2.33767	12.0598	1.14403	2.13158	0.196476	12.1199	1.20616	42.5341	3.48347
35758	j	novel	0.0461654	-0.0331776	chr14	-	1926301	1929532	MSTRG.13770.3	3	1295	MSTRG.13770	LOC102662320	0	0	0	0	0	0	0	0	0	0	0	0	0	0	0	0	0	0	0	0	0	0	0	0
35759	j	novel	0.0133844	-0.036864	chr14	-	1926541	1929608	MSTRG.13770.4	3	511	MSTRG.13770	LOC102662320	5.20541	0.448326	0	0	0.06258	0.005388	0	0	0.180729	0.015563	0	0	4.50914	0.367101	2.52799	0.215265	4.63781	0.439956	4.54223	0.418673	0	0	3.73083	0.305548
35762	i	novel	0.162853	-0.034816	chr14	.	1939137	1940565	MSTRG.13772.1	1	1429	MSTRG.13772	LOC100800669	9.19454	0.791898	6.53464	0.60447	7.88943	0.679261	8.43247	0.755501	8.97551	0.772909	7.10217	0.634185	10.3681	0.844095	5.15465	0.438932	9.09447	0.862727	7.45207	0.686882	7.76137	0.7724	2.73968	0.224375
35794	u	novel	0.16653	-0.0045056	chr14	.	2046536	2046776	MSTRG.13780.1	1	241	MSTRG.13780	.	10.2448	0.882355	5.48963	0.507803	3.41494	0.294018	13.1577	1.17885	8.03319	0.691763	12.195	1.08895	1.24481	0.101344	6.3527	0.540948	3.0166	0.286163	5.27386	0.48611	5.28216	0.525672	0	0
35795	u	novel	0.0881851	-0.0004096	chr14	.	2047167	2047384	MSTRG.13781.1	1	218	MSTRG.13781	.	1.69266	0.145784	0.963303	0.089108	0.633027	0.054502	6.94495	0.622228	5.0367	0.433726	2.34404	0.20931	0.394495	0.032117	3.08257	0.262489	3.24771	0.308086	1.53211	0.14122	0.238532	0.023738	0	0
35796	u	novel	0.0506765	-0.0401408	chr14	-	2050361	2050851	MSTRG.13782.1	3	268	MSTRG.13782	.	3.00373	0.258702	9.98508	0.923643	9.88806	0.851338	16.3993	1.46928	24.1754	2.08182	27.1828	2.42728	4.37271	0.355995	13.1306	1.1181	5.13433	0.487057	19.1716	1.76712	0	0	0	0
35799	i	novel	0.0821289	-0.0004096	chr14	.	2065373	2066014	MSTRG.13785.1	1	642	MSTRG.13785	LOC102664492	2.47352	0.213037	0.545171	0.05043	0.331776	0.028565	3.99533	0.357959	5.14486	0.44304	3.06386	0.273586	2.25545	0.183623	0.761682	0.064859	0	0	0.46729	0.043072	0.876947	0.087272	0.46729	0.03827
35807	u	novel	0.0823332	-0.0004096	chr14	.	2100403	2100634	MSTRG.13789.1	1	232	MSTRG.13789	.	0	0	0	0	0	0	0	0	0	0	0	0	0	0	0	0	0	0	0	0	0	0	0	0
356	i	novel	0.00287213	-0.0004096	chr1	.	1089668	1090000	MSTRG.138.1	1	333	MSTRG.138	LOC100798066	1.59991	0.137796	0.915916	0.084724	1.62429	0.139847	3.7027	0.331741	3.85586	0.33204	0.53979	0.0482	14.507	1.18105	6.47012	0.550947	5.54021	0.52556	0.532819	0.049112	2.4686	0.245672	5.17705	0.423991
3701	u	novel	0.0266298	-0.0004096	chr1	.	48513433	48514233	MSTRG.1381.1	1	801	MSTRG.1381	.	6.29463	0.542137	5.33458	0.493462	4.99251	0.429843	5.13358	0.45994	6.2784	0.540653	6.05119	0.540338	6.21723	0.506162	7.20849	0.613821	8.33958	0.791115	7.07366	0.652003	8.96005	0.89169	4.64856	0.380709
35853	i	novel	0.09165	-0.0004096	chr14	.	2285381	2285681	MSTRG.13813.1	1	301	MSTRG.13813	LOC100817391	1.54153	0.132767	6.62596	0.612917	0.107973	0.009296	7.6325	0.683828	2.94684	0.253762	5.68438	0.507584	12.4529	1.01383	6.53156	0.556179	5.68692	0.539477	6.37504	0.587609	8.13627	0.80971	9.5617	0.783085
35866	u	novel	0.136774	-0.167936	chr14	+	2329020	2329993	MSTRG.13820.1	1	974	MSTRG.13820	.	1.1807	0.10169	2.33265	0.215776	1.46304	0.125964	9.86756	0.884077	26.3347	2.26776	22.8058	2.03644	9.95175	0.810199	13.1848	1.12272	2.86037	0.271343	23.4949	2.1656	7.50103	0.746491	2.87782	0.235688
35880	u	novel	0.0298767	-0.053248	chr14	.	2368877	2369121	MSTRG.13825.1	1	245	MSTRG.13825	.	1.65306	0.142373	1.79592	0.166127	0	0	0.236735	0.02121	0.383673	0.033039	0.57551	0.05139	1.11429	0.090717	1.0898	0.092799	1.6898	0.160299	0	0	2.29796	0.228689	1.93061	0.158114
35890	u	novel	0.0099868	-0.19497	chr14	-	2387400	2388222	MSTRG.13830.1	1	823	MSTRG.13830	.	0	0	0	0	0	0	0	0	15.0923	1.29965	7.41798	0.662385	0	0	0	0	0.363305	0.034464	0	0	0	0	0	0
35895	o	novel	0.0695166	-0.231014	chr14	+	2401851	2402484	MSTRG.13834.2	2	310	MSTRG.13834	LOC100814558	0	0	0	0	0	0	0	0	0	0	0	0	0	0	0	0	0	0	4.32817	0.398942	0	0	0	0
35902	i	novel	0.00800804	-0.0004096	chr14	.	2416935	2417209	MSTRG.13838.1	1	275	MSTRG.13838	LOC100788699	5.13818	0.442536	7.06182	0.653235	3.29264	0.283489	4.27117	0.382673	7.59575	0.654094	6.94909	0.620516	4.14258	0.337259	4.63079	0.394323	1.70545	0.161784	9.67931	0.892175	9.31842	0.927355	0	0
35903	i	novel	0.0958919	-0.147456	chr14	.	2418433	2418636	MSTRG.13839.1	1	204	MSTRG.13839	LOC100788699	5.89706	0.507896	2.54902	0.23579	3.78922	0.326242	0.227941	0.020422	1.61275	0.138878	5.5	0.49112	0.735294	0.059862	0	0	3.27941	0.311094	2.35294	0.216879	9.55392	0.950792	0	0
35911	i	novel	0.0423219	-0.0004096	chr14	.	2448998	2449640	MSTRG.13848.1	1	643	MSTRG.13848	LOC100792398	7.18874	0.619144	17.8056	1.64706	19.9549	1.71807	26.4503	2.3698	25.3904	2.18644	23.9463	2.13827	11.3105	0.920822	22.6576	1.92935	18.8865	1.79162	17.7156	1.63291	23.0356	2.29246	43.5881	3.56979
35914	i	novel	0.190283	-0.0004096	chr14	.	2456069	2456775	MSTRG.13849.1	1	707	MSTRG.13849	LOC100792398	11.1117	0.95702	10.1909	0.942687	13.7341	1.18247	13.2235	1.18475	6.85431	0.590246	20.4144	1.8229	11.9724	0.974708	11.5762	0.98574	8.84724	0.839274	20.4243	1.88258	9.45544	0.940991	21.8246	1.7874
35941	u	novel	0.0593308	-0.03072	chr14	.	2592623	2593605	MSTRG.13855.1	1	983	MSTRG.13855	.	11.1282	0.958436	10.6887	0.988731	12.5738	1.08257	0.286877	0.025703	0	0	0	0	4.67548	0.380644	2.42218	0.206255	7.94914	0.754077	0	0	1.52187	0.151454	0	0
35960	i	novel	0.0389673	-0.0004096	chr14	.	2662245	2662661	MSTRG.13861.1	1	417	MSTRG.13861	LOC100819888	0.676259	0.058244	0	0	0.047962	0.004129	0	0	0	0	1.35252	0.120772	2.93997	0.239351	0	0	0.709832	0.067337	0	0	0	0	0.726492	0.059498
35949	i	novel	0.0971506	-0.0004096	chr14	.	2624527	2624864	MSTRG.13864.1	1	338	MSTRG.13864	LOC100499819	5.97337	0.514468	0.159418	0.014747	4.52679	0.389746	9.31982	0.835002	15.5965	1.34306	9.78275	0.873545	9.397	0.765036	8.01575	0.682562	3.79177	0.359698	19.4083	1.78893	5.85213	0.582395	0.444379	0.036394
3711	i	novel	0.00895986	-0.0004096	chr1	.	48549393	48549705	MSTRG.1387.1	1	313	MSTRG.1387	LOC100807467	6.33536	0.545645	0.47311	0.043764	0.127612	0.010987	9.53304	0.854106	1.80627	0.155543	5.97572	0.533599	0.607029	0.04942	4.00866	0.341348	1.50559	0.142825	0.638978	0.058897	0.905751	0.090139	3.95637	0.32402
35972	u	novel	0.00945333	-0.0585728	chr14	.	2730604	2731307	MSTRG.13871.1	1	704	MSTRG.13871	.	0.872159	0.075116	0	0	0	0	0	0	0	0	0.400568	0.035769	2.32954	0.189655	0.103693	0.00883	0	0	3.21875	0.296683	0.360795	0.035906	7.53977	0.617494
36177	u	novel	0.0494573	-0.004096	chr14	.	3533391	3534069	MSTRG.13883.1	1	679	MSTRG.13883	.	11.3579	0.97822	9.4109	0.87053	0.415317	0.035758	7.4271	0.665426	10.5272	0.906534	5.71429	0.510254	3.95287	0.321814	12.673	1.07914	9.20324	0.873045	16.0324	1.47776	5.86745	0.58392	0	0
36197	i	novel	0.0861047	-0.0004096	chr14	.	3581961	3582279	MSTRG.13927.1	1	319	MSTRG.13927	LOC100791704	0.570533	0.049138	0	0	0	0	0	0	0	0	0	0	0	0	1.15674	0.098499	0	0	0	0	0	0	0	0
36198	i	novel	0.00542188	-0.0004096	chr14	.	3583561	3583774	MSTRG.13928.1	1	214	MSTRG.13928	LOC100791704	0	0	0	0	0	0	0	0	0	0	0	0	0	0	0.150467	0.012813	0	0	0	0	0	0	0	0
36203	u	novel	0.0406975	-0.0004096	chr14	.	3593984	3594188	MSTRG.13929.1	1	205	MSTRG.13929	.	0	0	0	0	0	0	1.62439	0.145536	3.47805	0.299506	2.00488	0.179025	0	0	0	0	0	0	0	0	0	0	1.20488	0.098677
36085	o	novel	0.0230587	-0.06144	chr14	+	3176494	3250071	MSTRG.13935.1	2	273	MSTRG.13935	LOC100814562	2.3672	0.20388	2.71619	0.251254	11.6454	1.00264	1.81468	0.162585	2.94811	0.253871	1.39221	0.124316	7.59295	0.618163	7.74173	0.659228	1.51323	0.143549	0	0	1.02361	0.101868	6.83069	0.559421
36093	o	novel	0.0274471	-0.06144	chr14	+	3186425	3271306	MSTRG.13935.2	3	331	MSTRG.13935	LOC102667589	6.25082	0.538364	4.00633	0.370595	20.3986	1.75627	2.03068	0.181937	0.362466	0.031213	2.1303	0.190224	8.37198	0.681586	7.89286	0.672098	3.47398	0.329551	0.004363	0.000402	1.96896	0.195948	4.69252	0.384308
36088	o	novel	0.111464	-0.0385024	chr14	+	3177014	3299662	MSTRG.13936.1	3	597	MSTRG.13936	LOC102667589	18.9552	1.63255	11.1374	1.03023	30.9584	2.66545	4.57873	0.410228	2.49314	0.214692	1.76606	0.1577	17.7917	1.44847	13.2617	1.12927	3.54355	0.33615	2.7946	0.257588	2.9356	0.292146	12.6947	1.03967
36087	o	novel	0.111985	-0.0606208	chr14	+	3177014	3187288	MSTRG.13936.2	2	294	MSTRG.13936	LOC100814562	0.833983	0.071828	1.79538	0.166077	18.998	1.63569	2.13554	0.191332	0.000377	3.2e-05	2.47721	0.221201	7.34851	0.598262	9.68896	0.82504	0.618466	0.058669	1.71925	0.158469	1.64109	0.163319	4.58227	0.37528
36089	o	novel	0.0203337	-0.0065536	chr14	+	3177400	3272192	MSTRG.13937.1	2	261	MSTRG.13937	LOC102667589	16.6322	1.43248	9.39464	0.869026	11.6845	1.00601	0.509579	0.045655	0.97318	0.083804	0.517241	0.046187	4.80077	0.390844	9.50766	0.809602	11.7519	1.11481	0	0	1.43678	0.142986	1.42912	0.117042
36094	o	novel	0.00890007	-0.0004096	chr14	+	3188423	3506190	MSTRG.13939.1	2	310	MSTRG.13939	LOC100810448	66.2275	5.70397	57.1593	5.28737	47.9108	4.125	6.30333	0.564742	10.2087	0.879101	14.316	1.27834	30.879	2.51395	45.5624	3.87975	26.88	2.54991	9.9238	0.914711	10.8443	1.07921	18.5925	1.52269
36107	o	novel	0.00895277	-0.0004096	chr14	+	3272994	3506190	MSTRG.13939.2	2	291	MSTRG.13939	LOC100810448	12.2488	1.05495	19.1658	1.77289	66.5301	5.72808	0	0	0	0	1.85647	0.165772	0	0	0.03149	0.002681	10.9546	1.03918	0	0	0.711489	0.070806	24.5534	2.01088
36108	o	novel	0.00900596	-0.0004096	chr14	+	3273013	3300780	MSTRG.13939.3	2	207	MSTRG.13939	LOC102667496	18.5917	1.60125	0.24381	0.022553	1.15619	0.099545	0.403162	0.036121	0.275891	0.023758	0.196977	0.017589	0.305038	0.024834	0.297403	0.025325	0.120773	0.011457	1.02415	0.0944	0.5	0.049759	0.600499	0.04918
36114	o	novel	0.0149904	-0.0004096	chr14	+	3300421	3506190	MSTRG.13939.4	2	425	MSTRG.13939	LOC100810448	69.0798	5.94964	112.078	10.3675	313.587	26.9991	64.4454	5.77394	49.8854	4.29579	54.1413	4.83452	130.067	10.5891	227.214	19.3478	46.6446	4.42484	22.1156	2.03847	63.4777	6.3172	88.5979	7.25601
3726	i	novel	0.0279612	-0.0004096	chr1	.	48596154	48596379	MSTRG.1394.1	1	226	MSTRG.1394	LOC100809614	0	0	2.76549	0.255814	2.6062	0.224387	6.26549	0.561352	2.70797	0.233191	0	0	0	0	1.27434	0.108513	2.14602	0.203577	5.86283	0.540397	3.26106	0.324536	1.11947	0.091682
36096	o	novel	0.0361166	-0.012288	chr14	+	3231998	3288357	MSTRG.13941.1	3	961	MSTRG.13941	LOC102667589	13.3881	1.15308	22.5925	2.08986	51.7851	4.45857	4.45994	0.399585	5.87305	0.505746	4.29032	0.383102	7.79188	0.634359	21.2022	1.80542	6.87206	0.651903	1.89121	0.174319	6.27645	0.624622	7.80485	0.639203
36097	u	novel	0.0140892	-0.118784	chr14	+	3241672	3242463	MSTRG.13942.1	2	508	MSTRG.13942	.	15.6535	1.34819	17.0571	1.57782	23.8366	2.05227	24.9862	2.23862	20.5354	1.76837	24.6339	2.19967	3.1228	0.254235	3.80242	0.323786	4.75	0.450598	28.4921	2.62622	17.3996	1.73158	0	0
36099	o	novel	0.072525	-0.151552	chr14	+	3250271	3281934	MSTRG.13943.1	2	882	MSTRG.13943	LOC102667589	7.92015	0.682138	11.2014	1.03616	39.4722	3.39846	8.77382	0.786084	6.98797	0.601756	9.05003	0.808118	21.6419	1.76193	36.1602	3.07913	5.95203	0.564626	3.0839	0.284254	9.41032	0.936501	27.4142	2.24518
36100	o	novel	0.0295375	-0.0761856	chr14	+	3250282	3504658	MSTRG.13943.2	2	351	MSTRG.13943	LOC100810448	5.58591	0.481097	4.59466	0.425017	12.6359	1.08792	0.000193	1.7e-05	6.78066	0.583904	5.23292	0.46727	0.079295	0.006456	8.95979	0.762949	1.55559	0.147568	0.42735	0.03939	0.011023	0.001097	4.01985	0.329218
36101	o	novel	0.0307415	-0.0761856	chr14	+	3250319	3281498	MSTRG.13943.3	2	326	MSTRG.13943	LOC102667589	1.00999	0.086988	2.56273	0.237059	13.6046	1.17133	4.75955	0.426428	2.44172	0.210264	3.88417	0.346835	13.4233	1.09283	12.3091	1.04815	2.38901	0.226628	0.179897	0.016582	4.55567	0.453374	5.28862	0.433128
36102	o	novel	0.0105636	-0.0008192	chr14	-	3250718	3281999	MSTRG.13944.1	2	500	MSTRG.13944	LOC100305448	3.71616	0.320062	3.13806	0.290278	18.3211	1.57741	0	0	2.49893	0.215191	2.49404	0.222704	7.50065	0.610649	0.304268	0.025909	0	0	0	0	7.80586	0.776827	0.980095	0.080268
36106	o	novel	0.160843	-0.012288	chr14	+	3270948	3504097	MSTRG.13946.1	3	351	MSTRG.13946	LOC100810448	0.076187	0.006562	0.887158	0.082064	0.968617	0.083396	0	0	0	0	0.011011	0.000983	5.9283	0.482639	2.11211	0.179851	0.016777	0.001592	0.42735	0.03939	1.81576	0.180702	1.54511	0.126542
36110	o	novel	0.142867	-0.024576	chr14	+	3280568	3504033	MSTRG.13947.1	2	294	MSTRG.13947	LOC100810448	11.2866	0.972076	21.2735	1.96785	68.6528	5.91084	3.48061	0.311843	1.86735	0.160803	1.46699	0.130994	38.3982	3.1261	57.7143	4.91452	15.0559	1.42824	3.31633	0.305677	10.2567	1.02073	3.94271	0.322901
36112	u	novel	0.0094707	-0.0516096	chr14	+	3295463	3295740	MSTRG.13949.1	1	278	MSTRG.13949	.	25.4281	2.19004	23.9388	2.2144	32.1547	2.76844	30.482	2.73102	47.6151	4.10029	30.7338	2.74436	34.2086	2.78502	64.9317	5.5291	45.0755	4.27599	33.1223	3.053	42.6439	4.24385	26.3345	2.15675
36113	u	novel	0.0766821	-0.0405504	chr14	-	3299238	3299655	MSTRG.13950.1	1	418	MSTRG.13950	.	5.01952	0.432316	12.3576	1.14311	24.8396	2.13863	8.24955	0.739113	0.675239	0.058147	8.84954	0.790215	13.9741	1.13767	7.63523	0.650159	5.2851	0.50136	2.03739	0.187793	5.1639	0.513903	19.0736	1.5621
36148	i	novel	0.00902418	-0.0004096	chr14	+	3421506	3422001	MSTRG.13965.3	2	243	MSTRG.13965	LOC100810448	12.6543	1.08988	14.358	1.32815	12.0535	1.03778	10.7314	0.961468	6.88416	0.592817	16.251	1.45113	8.38683	0.682795	7.29435	0.621133	11.144	1.05715	11.9671	1.10305	9.71605	0.966926	24.6584	2.01948
3746	j	novel	0.401742	-0.0069632	chr1	+	48650508	48652040	MSTRG.1397.3	3	649	MSTRG.1397	LOC100811221	12.6498	1.08949	12.7194	1.17658	2.44136	0.210196	9.0872	0.814162	23.4874	2.02257	1.36466	0.121857	5.09561	0.414847	1.85233	0.15773	6.24859	0.592759	3.01347	0.277762	9.37397	0.932883	8.145	0.667061
36226	x	novel	0.00515776	-0.0004096	chr14	+	3713376	3738610	MSTRG.13984.1	2	271	MSTRG.13984	LOC100796255	0.200127	0.017236	0.470302	0.043504	0	0	1.27958	0.114643	7.98337	0.687473	3.03718	0.271203	1.82377	0.148478	2.89104	0.246179	23.2405	2.20466	6.72481	0.619849	8.1088	0.806976	1.65908	0.135876
36227	x	novel	0.00428646	-0.0004096	chr14	+	3713382	3738657	MSTRG.13984.2	2	312	MSTRG.13984	LOC100796255	0.829463	0.071439	7.81787	0.723172	0.843845	0.072653	20.9952	1.88105	33.1426	2.85401	14.6674	1.30971	5.35206	0.435726	0.045864	0.003905	5.68752	0.539534	2.03382	0.187464	5.85866	0.583045	0	0
36244	x	novel	0.065729	-0.04096	chr14	-	3797769	3802641	MSTRG.13990.1	2	294	MSTRG.13990	LOC100820256	1.87687	0.161649	0	0	8.88435	0.764922	0	0	0	0	1.19693	0.106879	4.67414	0.380535	2.55546	0.217604	0	0	7.8999	0.728161	8.43072	0.839012	0.564626	0.046242
36298	u	novel	0.0368727	-0.012288	chr14	.	4043799	4044463	MSTRG.13993.1	1	665	MSTRG.13993	.	0	0	13.3835	1.238	4.1203	0.354748	0.84812	0.075987	1.27218	0.109551	1.69624	0.151465	1.35338	0.110183	3.86316	0.328958	0.451128	0.042795	4.01053	0.369664	4.75038	0.47275	0	0
36300	j	novel	0.0343191	-0.0008192	chr14	-	4049990	4050878	MSTRG.13994.2	2	408	MSTRG.13994	LOC100811176	1.64029	0.141273	0.183619	0.016985	2.42834	0.209075	0.129956	0.011643	1.292	0.111258	2.01756	0.180157	0.055345	0.004506	0.146356	0.012463	0.233248	0.022127	1.04646	0.096456	4.16911	0.414904	0	0
36301	u	novel	0.0727866	-0.016384	chr14	.	4056712	4057563	MSTRG.13995.1	1	852	MSTRG.13995	.	2.86033	0.246351	33.0974	3.06159	61.9002	5.32946	0.495305	0.044377	0	0	0	0	9.88967	0.805146	6.15024	0.523708	12.581	1.19347	0	0	1.94249	0.193313	0.703052	0.057579
36341	u	novel	0.067274	-0.364544	chr14	.	4195890	4196914	MSTRG.14005.1	1	1025	MSTRG.14005	.	14.7922	1.27401	12.9278	1.19585	11.7454	1.01125	8.32195	0.745599	6.14927	0.529533	10.2868	0.918557	11.2107	0.912697	25.9083	2.20616	12.5668	1.19212	10.6039	0.977398	11.3415	1.12868	8.31219	0.680754
36344	i	novel	0.00490473	-0.0004096	chr14	.	4208360	4208566	MSTRG.14007.1	1	207	MSTRG.14007	LOC100306386	27.8309	2.39699	41.1981	3.81092	29.0773	2.50348	18.6744	1.67312	20.0725	1.7285	25.5652	2.28283	36.8116	2.99693	25.0773	2.1354	23.285	2.20888	12.0386	1.10964	26.744	2.66152	18.7295	1.53391
36369	x	novel	0.0399375	-0.0004096	chr14	-	4321793	4324852	MSTRG.14039.1	2	205	MSTRG.14039	LOC102665827	5.91951	0.50983	1.3423	0.124166	0.726829	0.062578	3.20244	0.28692	1.45503	0.125297	8.70732	0.777516	2.35366	0.191618	5.61707	0.478308	3.31463	0.314435	2.00753	0.185041	1.99382	0.198422	13.4089	1.09817
36387	i	novel	0.0178996	-0.06144	chr14	-	4384148	4384545	MSTRG.14046.1	1	398	MSTRG.14046	LOC100780832	8.08291	0.696157	14.6357	1.35383	9.86181	0.849078	22.3643	2.00372	16.8467	1.45073	10.9774	0.98022	5.94975	0.484386	9.11055	0.775787	8.01508	0.760332	23.9296	2.20568	6.29899	0.626866	40.9296	3.35206
36453	i	novel	0.0132037	-0.0004096	chr14	.	4595363	4596099	MSTRG.14070.1	1	737	MSTRG.14070	LOC100776589	2.57666	0.22192	2.41998	0.223854	3.8991	0.335703	2.22751	0.199572	3.41277	0.293885	2.3867	0.213119	6.0519	0.492702	0.327971	0.027928	1.7522	0.166219	4.11195	0.379012	1.20986	0.120404	0.350219	0.028682
36503	i	novel	0.00401475	-0.0004096	chr14	.	4837911	4838137	MSTRG.14093.1	1	227	MSTRG.14093	LOC100806343	0.678414	0.05843	0.779736	0.072127	1.24229	0.106958	0	0	0	0	0.726872	0.064906	2.19824	0.178965	0.030837	0.002626	0	0	0	0	0.348018	0.034634	1.24229	0.101741
36507	i	novel	0.0138784	-0.0004096	chr14	.	4842961	4843331	MSTRG.14095.1	1	371	MSTRG.14095	LOC100775886	13.7134	1.18109	6.33693	0.586181	13.4636	1.15918	3.86523	0.346302	3.80343	0.327525	9.66307	0.862859	0.132603	0.010796	17.703	1.50746	4.7035	0.446187	0.876174	0.08076	2.45345	0.244164	10.4724	0.857673
36508	i	novel	0.0195477	-0.106496	chr14	.	4843585	4844303	MSTRG.14096.1	1	719	MSTRG.14096	LOC100775886	9.78303	0.842583	8.4395	0.780674	17.7316	1.52665	5.01808	0.449591	6.8178	0.587102	9.43255	0.842274	1.66898	0.135877	20.3143	1.72982	7.17942	0.681059	12.7816	1.17813	7.43115	0.739537	6.96245	0.570212
36517	i	novel	0.114899	-0.0004096	chr14	.	4870980	4871189	MSTRG.14099.1	1	210	MSTRG.14099	LOC100812772	20.7994	1.79139	18.7713	1.73639	17.3352	1.49252	12.1963	1.09272	5.10504	0.439611	8.88896	0.793735	21.149	1.7218	23.3746	1.9904	12.474	1.18332	8.62665	0.795148	8.3323	0.829218	11.5632	0.947004
36523	x	novel	0.00404697	-0.004096	chr14	+	4881179	4903147	MSTRG.14102.1	2	238	MSTRG.14102	LOC100776429	23.2388	2.00149	13.6807	1.2655	7.45798	0.642114	0	0	0.592437	0.051017	0	0	15.7227	1.28003	11.2941	0.961723	7.49559	0.711052	0	0	4.82565	0.480241	0	0
36538	u	novel	0.00609975	-0.16384	chr14	.	4934044	4934353	MSTRG.14107.1	1	310	MSTRG.14107	.	2.72903	0.235043	0.53871	0.049832	4.08064	0.351334	0	0	0	0	0.909677	0.081229	2.3	0.187249	1.78387	0.151901	0.967742	0.091803	0.967742	0.0892	1.56129	0.155377	0	0
36539	u	novel	0.149163	-0.0004096	chr14	.	4935423	4935631	MSTRG.14108.1	1	209	MSTRG.14108	.	2.0622	0.177611	0.688995	0.063734	0	0	2.26316	0.202766	0.478469	0.041202	0	0	1.27273	0.103616	0	0	0	0	0	0	3.10048	0.308555	2.10526	0.172417
36540	u	novel	0.00666772	-0.0004096	chr14	-	4936433	4938155	MSTRG.14109.1	2	413	MSTRG.14109	.	5.90315	0.50842	3.91041	0.361722	3.86804	0.333029	3.5261	0.315919	3.22096	0.277367	4.62349	0.412852	4.91479	0.400127	7.99758	0.681014	3.3811	0.320741	0.512924	0.047278	3.15996	0.314474	0.721109	0.059058
36561	x	novel	0.088643	-0.0466944	chr14	-	4979113	4979782	MSTRG.14119.1	2	500	MSTRG.14119	LOC100780145	25.9813	2.23769	15.1817	1.40434	77.6001	6.68118	14.4833	1.29762	17.9481	1.54557	16.0688	1.43486	64.8506	5.27967	36.5384	3.11134	26.2768	2.49269	41.1969	3.79726	17.3374	1.72539	52.8722	4.33014
36623	u	novel	0.115188	-0.002048	chr14	+	5137566	5141319	MSTRG.14133.1	1	3754	MSTRG.14133	.	13.7872	1.18745	9.77491	0.904202	3.00107	0.258384	2.62866	0.235513	13.6359	1.17423	10.9097	0.974176	21.9188	1.78447	10.5378	0.897323	14.9113	1.41453	17.7563	1.63666	5.38652	0.536058	0.079915	0.006545
36625	i	novel	0.0355929	-0.0004096	chr14	.	5145732	5146408	MSTRG.14135.1	1	677	MSTRG.14135	LOC100781228	2.44018	0.210165	3.29099	0.304424	8.97637	0.772844	0.868538	0.077816	2.68242	0.230992	2.21418	0.197714	16.6839	1.35828	6.58493	0.560724	2.72526	0.258526	2.774	0.255689	2.53767	0.252545	1.91137	0.156538
36617	i	novel	0.00652323	-0.0004096	chr14	+	5121061	5121328	MSTRG.14137.4	1	268	MSTRG.14137	LOC100527874	30.2798	2.60791	17.1231	1.58393	15.9888	1.3766	26.0037	2.32979	14.8918	1.28238	15.8209	1.41272	17.4254	1.41865	26.2761	2.23748	24.3619	2.31104	21.0485	1.94011	19.2873	1.91944	24.6754	2.02087
36618	i	novel	0.00388111	-0.0004096	chr14	+	5121821	5122043	MSTRG.14137.5	1	223	MSTRG.14137	LOC100527874	21.296	1.83416	24.9238	2.30551	20.6368	1.77678	13.278	1.18964	28.1525	2.4243	9.66368	0.862913	20.1614	1.6414	32.8027	2.79323	20.4126	1.93639	16.6861	1.53801	22.1345	2.2028	26.6637	2.18371
36619	i	novel	0.0137162	-0.0004096	chr14	.	5122655	5122876	MSTRG.14138.1	1	222	MSTRG.14138	LOC100527874	16.9046	1.45594	4.5045	0.416677	10.5469	0.908062	15.5664	1.39466	5.03925	0.433945	7.10453	0.634395	16.9555	1.3804	7.82105	0.665982	4.20183	0.398597	4.74853	0.437688	11.9127	1.18553	11.3867	0.932553
3809	u	novel	0.0225523	-0.02048	chr1	.	48899944	48904236	MSTRG.1415.1	1	4293	MSTRG.1415	.	8.62896	0.743186	11.3807	1.05274	11.7522	1.01183	9.34682	0.837422	10.5278	0.906584	9.80463	0.8755	8.75453	0.712731	9.21261	0.784477	8.52303	0.808518	14.495	1.33606	10.9669	1.09141	13.0768	1.07096
36668	i	novel	0.00446357	-0.0004096	chr14	.	5337864	5338066	MSTRG.14157.1	1	203	MSTRG.14157	LOC100784976	0.231527	0.019941	1.28403	0.118776	0	0	0	0	0	0	0.039409	0.003519	0.168383	0.013709	1.31281	0.111789	0.084975	0.008061	3.84729	0.354618	5.93209	0.590352	2.60632	0.213453
3813	u	novel	0.0255905	-0.0012288	chr1	-	48939759	48944938	MSTRG.1417.1	1	5180	MSTRG.1417	.	94.49	8.13813	68.2868	6.31669	109.607	9.43688	50.8786	4.55843	49.3362	4.24849	61.8535	5.52318	164.526	13.3945	128.726	10.9613	52.171	4.94909	43.2994	3.99105	57.1443	5.68691	158.494	12.9804
36715	i	novel	0.00675032	-0.0004096	chr14	.	5495580	5495921	MSTRG.14171.1	1	342	MSTRG.14171	LOC100784083	19.0445	1.64024	9.4269	0.872011	9.51462	0.819186	18.5939	1.66591	10.9298	0.941201	11.4479	1.02223	4.40692	0.35878	9.13518	0.777884	13.8119	1.31024	7.03564	0.648499	15.2767	1.52032	10.5297	0.862365
36716	i	novel	0.00956263	-0.0004096	chr14	.	5496188	5496597	MSTRG.14172.1	1	410	MSTRG.14172	LOC100784083	6.56829	0.565707	3.53902	0.327368	1.47317	0.126836	2.66829	0.239064	6.22439	0.536002	5.9	0.526838	7.00507	0.570302	6.64943	0.566216	7.58293	0.719337	2.77247	0.255548	4.01463	0.39953	6.53171	0.534935
36724	i	novel	0.00274472	-0.0004096	chr14	.	5569035	5569249	MSTRG.14177.1	1	215	MSTRG.14177	LOC100788698	0.534884	0.046068	1.36744	0.126492	0	0	0	0	0	0	0	0	0.790698	0.064373	0	0	0	0	0	0	0	0	0.047674	0.003904
36733	u	novel	0.00523909	-0.0004096	chr14	+	5654410	5655840	MSTRG.14181.1	2	218	MSTRG.14181	.	1.81193	0.156056	0	0	0	0	0	0	0	0	0	0	0	0	0	0	0	0	0.627615	0.057849	0	0	0	0
36739	u	novel	0.00789604	-0.0004096	chr14	.	5684637	5684846	MSTRG.14182.1	1	210	MSTRG.14182	.	0	0	0	0	0	0	0	0	0	0	0	0	0	0	0	0	0	0	2.3381	0.21551	0	0	0	0
36740	u	novel	0.073329	-0.126976	chr14	.	5686311	5686577	MSTRG.14183.1	1	267	MSTRG.14183	.	0	0	0	0	0	0	0	0	0	0	0	0	0	0	0	0	0	0	3.85019	0.354885	0	0	0	0
36744	i	novel	0.0512694	-0.0004096	chr14	-	5703592	5703810	MSTRG.14187.3	1	219	MSTRG.14187	LOC100790814	2.80822	0.241863	0	0	3.26941	0.281488	2.39269	0.214372	5.75674	0.495731	1.86758	0.166765	1.30137	0.105948	0	0	2.87215	0.27246	1.10959	0.102275	0	0	0	0
36745	i	novel	0.01565	-0.0004096	chr14	.	5705283	5705653	MSTRG.14188.1	1	371	MSTRG.14188	LOC100790814	2.4097	0.20754	2.86253	0.264791	3.97305	0.34207	1.67116	0.149726	0.876685	0.075494	2.58221	0.230577	1.25337	0.10204	0.961635	0.081886	3.63342	0.344676	1.04109	0.095961	1.62178	0.161397	0	0
36746	i	novel	0.00276805	-0.0380928	chr14	.	5706393	5706638	MSTRG.14189.1	1	246	MSTRG.14189	LOC100790814	3.52588	0.303673	0.861789	0.079718	3.15447	0.271592	2.56098	0.229449	2.91057	0.250638	5.34553	0.477326	2.38083	0.19383	4.36465	0.371661	6.92547	0.656969	4.11088	0.378914	6.86658	0.683352	0	0
36768	j	novel	0.010234	-0.0487424	chr14	-	5751453	5752318	MSTRG.14194.2	3	401	MSTRG.14194	LOC100818638	0.658998	0.056757	1.56101	0.144397	0.14881	0.012812	1.31231	0.117576	2.29338	0.19749	1.61315	0.144046	0.076479	0.006226	0.093965	0.008001	0.141261	0.0134	1.09235	0.100686	1.23636	0.123041	1.31526	0.107717
36792	i	novel	0.0284465	-0.0004096	chr14	.	5830965	5831913	MSTRG.14205.1	1	949	MSTRG.14205	LOC100793971	7.30137	0.628845	7.35195	0.680073	10.6301	0.915229	7.12118	0.638017	8.03056	0.691536	5.48894	0.490132	9.97297	0.811927	13.8419	1.17868	8.64489	0.820078	7.13488	0.657646	9.71444	0.966766	33.7659	2.76537
3829	i	novel	0.0167721	-0.0004096	chr1	.	48965424	48965735	MSTRG.1421.1	1	312	MSTRG.1421	LOC100820285	8.30899	0.715628	7.47192	0.69117	10.0579	0.865963	4.66437	0.417901	9.33159	0.803572	4.63168	0.413583	9.14564	0.744572	9.0729	0.772581	11.3419	1.07593	5.0654	0.466895	4.75693	0.473402	9.52568	0.780136
36881	i	novel	0.00618411	-0.057344	chr14	.	6131699	6132745	MSTRG.14235.1	1	1047	MSTRG.14235	LOC100792921	7.40136	0.637456	9.15999	0.847321	4.31404	0.371429	7.96955	0.714026	6.46452	0.55668	9.42391	0.841504	6.66017	0.542222	11.2935	0.961672	8.78901	0.83375	9.7654	0.900111	10.6395	1.05883	6.07899	0.497858
36908	i	novel	0.0156472	-0.0004096	chr14	-	6187912	6188233	MSTRG.14242.1	1	322	MSTRG.14242	LOC100796783	7.98758	0.687946	6.13044	0.56708	4.50621	0.387974	13.559	1.21481	19.4969	1.67894	23.7143	2.11755	5.17081	0.42097	13.4658	1.14665	4.45031	0.422169	18.8385	1.73641	10.7702	1.07183	24.6584	2.01948
36936	i	novel	0.139488	-0.0004096	chr14	.	6266963	6267387	MSTRG.14252.1	1	425	MSTRG.14252	LOC100798909	14.9976	1.2917	9.45647	0.874746	9.59294	0.825929	12.5059	1.12046	10.7412	0.924956	12.8447	1.14696	14.4753	1.17847	11.6188	0.989373	10.7788	1.02251	8.12471	0.748882	8.68235	0.864055	4.95765	0.406022
36937	i	novel	0.0241713	-0.0004096	chr14	.	6271121	6271471	MSTRG.14253.1	1	351	MSTRG.14253	LOC100798909	3.80985	0.328131	0.248402	0.022978	5.18803	0.446677	0.790421	0.070817	2.71879	0.234123	3.08593	0.275557	4.64826	0.378428	5.59275	0.476237	0.315764	0.029954	5.52422	0.509186	0.336895	0.033527	2.67778	0.219305
36956	x	novel	0.0369169	-0.0004096	chr14	+	6308592	6309337	MSTRG.14259.1	2	617	MSTRG.14259	LOC100801929	5.58546	0.481059	17.4127	1.61072	25.0178	2.15398	19.6543	1.76091	21.7055	1.86913	2.93883	0.262421	88.6687	7.21876	15.1792	1.29255	7.86867	0.746444	22.165	2.04303	37.2242	3.70449	7.39459	0.605604
36980	u	novel	0.0100519	-0.0004096	chr14	.	6378337	6378651	MSTRG.14267.1	1	315	MSTRG.14267	.	0	0	0	0	0	0	1.06667	0.095567	1.73333	0.149263	0.27619	0.024662	0	0	1.6381	0.139488	0	0	0.590476	0.054426	0.469841	0.046758	0	0
37025	i	novel	0.00893798	-0.057344	chr14	.	6487076	6487347	MSTRG.14276.1	1	272	MSTRG.14276	LOC100807242	0.279412	0.024065	2.39764	0.221787	3.97309	0.342074	1.10294	0.098817	0.161765	0.01393	0	0	3.15762	0.257071	2.54616	0.216812	2.30284	0.218454	0.230239	0.021222	4.29805	0.427735	0	0
3842	u	novel	0.00284945	-0.0004096	chr1	.	49069730	49069970	MSTRG.1428.1	1	241	MSTRG.1428	.	0	0	0.838174	0.077533	1.49378	0.128611	0	0	0	0	0	0	0	0	0.435685	0.0371	0	0	0	0	0	0	0.319502	0.026167
37058	i	novel	0.0623933	-0.172032	chr14	.	6612529	6613734	MSTRG.14283.1	1	1206	MSTRG.14283	LOC100811697	4.74461	0.408639	1.75705	0.162531	1.83582	0.15806	6.58624	0.590089	7.25954	0.625141	6.41376	0.572714	1.45771	0.118676	3.17413	0.270285	1.77944	0.168802	4.8126	0.443594	5.74461	0.571695	6.19071	0.507008
37078	x	novel	0.0981093	-0.0774144	chr14	-	6623106	6623509	MSTRG.14287.1	2	296	MSTRG.14287	LOC106795773	1.07626	0.092695	0	0	4.88197	0.420326	0	0	0	0	0	0	0	0	0	0	0	0	18.5902	1.71352	0.534205	0.053163	44.0653	3.60887
37102	i	novel	0.00577737	-0.0004096	chr14	.	6729797	6730002	MSTRG.14293.1	1	206	MSTRG.14293	LOC106795723	0	0	1.57767	0.145938	0	0	2.28155	0.204414	2.34951	0.202324	3.18447	0.284355	0	0	0	0	0	0	0	0	1.45631	0.14493	0	0
3843	u	novel	0.178734	-0.0004096	chr1	.	49095386	49095650	MSTRG.1430.1	1	265	MSTRG.1430	.	47.683	4.10679	42.2094	3.90447	46.8132	4.0305	52.7755	4.72838	64.6698	5.56892	98.6925	8.81269	22.8943	1.86389	18.2981	1.55813	24.6132	2.33488	12.883	1.18747	27.8755	2.77412	12.5094	1.0245
37116	u	novel	0.0151344	-0.0004096	chr14	-	6797939	6798301	MSTRG.14302.1	1	363	MSTRG.14302	.	4.61019	0.397062	5.55785	0.514114	3.04683	0.262325	5.33058	0.477589	6.5551	0.56448	5.71074	0.509938	2.52617	0.205663	4.53719	0.386353	2.85399	0.270738	6.34986	0.585289	8.20386	0.816435	1.66116	0.136046
3844	u	novel	0.0798742	-0.0004096	chr1	.	49096336	49096586	MSTRG.1431.1	1	251	MSTRG.1431	.	5.08366	0.437841	9.01195	0.833627	11.9303	1.02717	11.4422	1.02516	30.1275	2.59437	47.5339	4.24451	1.18725	0.096657	0	0	1.77291	0.168183	0.537849	0.049575	4.19123	0.417105	0	0
37158	i	novel	0.00298143	-0.0004096	chr14	.	6911081	6911309	MSTRG.14315.1	1	229	MSTRG.14315	LOC100819530	10.441	0.899256	12	1.11003	19.2882	1.66067	4.94561	0.443098	3.61572	0.311361	4.59389	0.410209	20.2302	1.64699	8.17415	0.696049	10.1374	0.961659	4.32898	0.399017	14.9389	1.48669	3.13043	0.256377
37185	i	novel	0.00994279	-0.0004096	chr14	-	7016763	7017242	MSTRG.14320.2	1	480	MSTRG.14320	LOC100775684	10.0563	0.866114	6.8625	0.634798	8.5375	0.735058	6.89792	0.618014	6.04375	0.520446	5.44583	0.486283	4.64167	0.377891	13.3125	1.13359	11.2583	1.068	9.86042	0.908868	4.47083	0.44493	14.3	1.17114
3849	i	novel	0.0113055	-0.0004096	chr1	.	49107901	49108265	MSTRG.1433.1	1	365	MSTRG.1433	LOC100776463	0.417514	0.035959	4.87006	0.450492	3.31024	0.285003	1.20621	0.108069	2.37961	0.204916	0.147945	0.013211	1.82093	0.148247	0.287615	0.024491	0.342661	0.032506	6.67123	0.61491	0.197808	0.019686	0.075799	0.006208
37291	i	novel	0.0275542	-0.098304	chr14	.	7543083	7543607	MSTRG.14365.1	1	525	MSTRG.14365	LOC100786549	4.99238	0.429979	9.15809	0.847146	6.33333	0.545285	6.62667	0.593712	5.69524	0.490435	2.71429	0.242371	3.50857	0.285642	2.85714	0.243293	8.03429	0.762154	9.45905	0.871873	8.50476	0.846381	5.01714	0.410895
37321	u	novel	0.117387	-0.0004096	chr14	.	7769703	7769922	MSTRG.14377.1	1	220	MSTRG.14377	.	0	0	0	0	0	0	1.62727	0.145794	0	0	0	0	1.78636	0.145433	0.963636	0.082056	0	0	0.963636	0.088822	0	0	0	0
37324	u	novel	0.0749099	-0.0217088	chr14	.	7773847	7774476	MSTRG.14380.1	1	630	MSTRG.14380	.	0.263492	0.022694	2.51111	0.232284	1.27143	0.109467	4.40317	0.394499	5.30159	0.456536	6.71746	0.599832	1.42857	0.116304	2.78254	0.23694	0.952381	0.090345	3.99841	0.368547	3.29524	0.327937	0.853968	0.069938
37344	u	novel	0.0310283	-0.17449	chr14	+	7899226	7899630	MSTRG.14392.1	2	323	MSTRG.14392	.	0	0	0	0	0	0	3.62229	0.324537	0	0	2.86948	0.256228	0	0	0	0	2.48842	0.236059	6.44892	0.594419	27.4334	2.73013	0	0
37345	u	novel	0.0239803	-0.028672	chr14	+	7904723	7907983	MSTRG.14394.1	1	3261	MSTRG.14394	.	18.0314	1.55299	23.6792	2.19039	34.3447	2.957	23.6676	2.12048	13.1098	1.12892	14.6268	1.30609	16.1662	1.31614	28.6262	2.43759	26.2294	2.48819	11.0512	1.01863	18.8559	1.87651	37.4462	3.06677
37356	i	novel	0.0136813	-0.0004096	chr14	.	7979631	7980069	MSTRG.14401.1	1	439	MSTRG.14401	LOC100798033	10.0481	0.865412	9.66106	0.893671	7.96177	0.685489	6.73556	0.603468	0.31791	0.027376	4.34519	0.388002	7.30923	0.595065	2.23918	0.190672	6.93873	0.658227	12.7099	1.17151	9.44956	0.940406	13.0375	1.06775
37357	i	novel	0.0300515	-0.0139264	chr14	.	7980972	7981289	MSTRG.14402.1	1	318	MSTRG.14402	LOC100798033	12.4025	1.06819	16.934	1.56643	5.69497	0.490323	6.6761	0.598141	10.5786	0.910958	8.59434	0.767427	11.4057	0.928566	9.89308	0.842421	13.7642	1.3057	4.3805	0.403766	7.05975	0.702576	21.4207	1.75432
37371	j	novel	0.0189196	-0.04096	chr14	+	8059848	8064148	MSTRG.14409.1	2	3528	MSTRG.14409	LOC100801397	14.6161	1.25884	13.5874	1.25686	19.715	1.69741	8.69223	0.778775	9.87621	0.850471	10.3691	0.925904	21.916	1.78424	32.8764	2.79951	11.7737	1.11689	7.53126	0.694182	8.12407	0.808495	15.4778	1.26761
37390	u	novel	0.0115462	-0.0004096	chr14	.	8195409	8195888	MSTRG.14418.1	1	480	MSTRG.14418	.	5.45729	0.47002	4.70417	0.435147	26.2177	2.25728	12.6354	1.13206	9.33938	0.804243	13.7156	1.22473	34.451	2.80476	8.29167	0.706057	2.38854	0.226584	3.95387	0.364442	16.5893	1.65094	9.22083	0.755169
3864	i	novel	0.00469938	-0.0004096	chr1	.	49152405	49152741	MSTRG.1442.1	1	337	MSTRG.1442	LOC100779127	3.13503	0.27001	6.07525	0.561975	4.13178	0.355736	3.83914	0.343965	7.80335	0.671971	6.38599	0.570233	1.91098	0.155578	7.65849	0.65214	0.171837	0.016301	0.212166	0.019556	2.64688	0.263414	0.19362	0.015857
37405	i	novel	0.00726091	-0.0847872	chr14	.	8270960	8271244	MSTRG.14427.1	1	285	MSTRG.14427	LOC100814561	2.2626	0.194871	1.88421	0.174294	3.74035	0.322035	0	0	0.045614	0.003928	3.15789	0.281983	22.7371	1.85109	3.9193	0.333738	0.715789	0.067902	3.25263	0.299806	0.880702	0.087646	16.9491	1.3881
37407	i	novel	0.11202	-0.024576	chr14	.	8273977	8274286	MSTRG.14428.1	1	310	MSTRG.14428	LOC100814561	14.1387	1.21772	4.76774	0.441027	8.03226	0.691558	6.13548	0.549704	3.91935	0.337508	1.79355	0.160154	41.1645	3.35132	7.62903	0.649632	5.12903	0.486554	6.58387	0.606858	2.45806	0.244623	51.8194	4.24391
37408	i	novel	0.00355342	-0.0004096	chr14	.	8274828	8275049	MSTRG.14429.1	1	222	MSTRG.14429	LOC100814561	3.07207	0.264588	4.0045	0.370426	5.84685	0.503399	0.423423	0.037936	1.37387	0.118309	0.783784	0.069988	23.3423	1.90037	1.95946	0.166853	5.52252	0.523882	0	0	8.44144	0.840079	26.1532	2.1419
37409	i	novel	0.00504817	-0.0004096	chr14	.	8276809	8277072	MSTRG.14430.1	1	264	MSTRG.14430	LOC100814561	1.94697	0.167687	2.69697	0.249476	1.36742	0.117732	1.65909	0.148645	0.185606	0.015983	3.73864	0.33384	6.34849	0.516848	3.02273	0.257393	1.12879	0.10708	3.54924	0.327146	1.58712	0.157948	28.0644	2.29842
37412	j	novel	0.0664344	-0.045056	chr14	-	8289427	8291200	MSTRG.14431.2	2	324	MSTRG.14431	LOC100806012	0	0	0	0	0	0	0	0	0	0	0	0	0	0	0	0	0	0	0	0	0	0	1.74307	0.142754
37413	i	novel	0.0455207	-0.167936	chr14	.	8290048	8290855	MSTRG.14432.1	1	808	MSTRG.14432	LOC100806012	157.274	13.5455	217.349	20.1053	201.42	17.3418	179.25	16.0598	267.285	23.0167	337.556	30.1419	8.24331	0.671111	9.21153	0.784385	0.308443	0.02926	12.8403	1.18354	33.341	3.31804	10.9647	0.897991
37419	u	novel	0.0175093	-0.0004096	chr14	.	8419013	8419931	MSTRG.14436.1	1	919	MSTRG.14436	.	8.61698	0.742154	7.37541	0.682243	2.30686	0.198615	2.53101	0.226764	2.71164	0.233508	3.36126	0.300142	6.72905	0.547831	16.0544	1.36707	2.76496	0.262292	1.63221	0.150446	3.33079	0.331476	0	0
37423	u	novel	0.0980632	-0.135168	chr14	-	8466485	8467483	MSTRG.14437.1	3	210	MSTRG.14437	.	0	0	0	0	0	0	0	0	0	0	0	0	0	0	0	0	0	0	0	0	0	0	0	0
37441	i	novel	0.0150443	-0.131072	chr14	.	8542726	8543769	MSTRG.14444.1	1	1044	MSTRG.14444	LOC100811513	9.92575	0.854875	13.5967	1.25773	12.4808	1.07457	20.1174	1.80241	12.1603	1.04716	11.0008	0.98231	5.09282	0.414621	11.0793	0.943429	12.7241	1.20705	17.7151	1.63286	14.027	1.39595	2.92584	0.239621
37457	j	novel	0.0433558	-0.073728	chr14	-	8654730	8659017	MSTRG.14451.1	2	1216	MSTRG.14451	LOC100306429	78.6077	6.77024	66.2781	6.13089	74.2194	6.39011	129.019	11.5593	224.634	19.3439	269.238	24.0415	91.3871	7.44007	125.219	10.6627	100.753	9.55775	225.88	20.8201	93.0011	9.25532	157.613	12.9082
37481	j	novel	0.179059	-0.16343	chr14	+	8754452	8754949	MSTRG.14455.2	3	301	MSTRG.14455	LOC100817041	5.71684	0.492374	0.336553	0.031132	3.25014	0.27983	2.72473	0.24412	10.9246	0.94075	0.202201	0.018055	0.754465	0.061423	2.72358	0.23192	0.359389	0.034093	5.05072	0.465542	1.52585	0.15185	7.16479	0.586784
37483	i	novel	8.85606e-06	-0.0004096	chr14	.	8755253	8755480	MSTRG.14456.1	1	228	MSTRG.14456	LOC100817041	1.07895	0.092926	0	0	3.00877	0.259048	6.13596	0.549747	5.75	0.49515	0.839912	0.075	2.61753	0.2131	1.70614	0.145282	0.257018	0.024381	8.72077	0.803823	3.9685	0.394939	6.44664	0.527968
37560	i	novel	0.0367023	-0.0004096	chr14	.	9229342	9229638	MSTRG.14485.1	1	297	MSTRG.14485	LOC100789229	16.3771	1.41051	22.5758	2.08831	14.9394	1.28625	24.7879	2.22085	21.1347	1.81997	18.3737	1.64067	25.6397	2.0874	22.6835	1.93156	19.6667	1.86563	10.6869	0.985045	17.8013	1.77156	30.3838	2.48838
37569	j	novel	0.163846	-0.045056	chr14	+	9247424	9250949	MSTRG.14487.6	6	758	MSTRG.14487	LOC100781223	3.28195	0.282665	3.9274	0.363294	5.15272	0.443637	5.67648	0.50858	5.03693	0.433745	6.11713	0.546226	5.9193	0.481906	4.58214	0.390181	4.1739	0.395947	3.95682	0.364714	2.53882	0.252659	3.51273	0.287686
37570	i	novel	0.00479746	-0.0004096	chr14	.	9251367	9251692	MSTRG.14488.1	1	326	MSTRG.14488	LOC100781223	1.65644	0.142664	4.99862	0.462384	4.86109	0.418529	4.97852	0.446047	6.08638	0.524117	5.2037	0.464661	0.265031	0.021577	4.3865	0.373522	3.367	0.319403	9.93126	0.915398	4.71365	0.469095	0.858911	0.070343
37610	u	novel	0.0803831	-0.045056	chr14	.	9602556	9602836	MSTRG.14502.1	1	281	MSTRG.14502	.	10.7509	0.925942	5.46441	0.505471	11.2402	0.967755	10.0225	0.897962	8.9306	0.769042	3.92527	0.350505	3.18149	0.259014	10.0658	0.857132	6.70819	0.636357	5.7242	0.527619	6.68149	0.664932	24.8968	2.039
37613	j	novel	0.0268129	-0.016384	chr14	+	9609043	9610024	MSTRG.14505.2	3	550	MSTRG.14505	LOC100784972	3.70346	0.318967	1.48685	0.137537	2.48365	0.213836	5.17472	0.463625	2.42899	0.209168	1.845	0.164748	1.49963	0.122089	5.99952	0.510875	0.005621	0.000533	1.80854	0.166699	4.88265	0.485914	0.415582	0.034035
37644	u	novel	0.00855219	-0.0155648	chr14	.	10024719	10025481	MSTRG.14514.1	1	763	MSTRG.14514	.	13.4748	1.16054	15.8541	1.46654	21.8719	1.88312	13.888	1.24429	12.6789	1.09182	13.3188	1.18929	32.6614	2.65906	18.5784	1.582	12.0038	1.13872	9.93477	0.915722	16.0021	1.59251	17.6934	1.44905
37662	i	novel	0.0217186	-0.086016	chr14	.	10085243	10085591	MSTRG.14518.1	1	349	MSTRG.14518	LOC100788693	7.10602	0.61202	9.57307	0.885531	10.0544	0.865663	21.3037	1.90869	26.5301	2.28459	13.8567	1.23733	18.6705	1.52002	13.2607	1.12919	12.7794	1.21229	29.0974	2.68201	12.8539	1.2792	1.7192	0.140799
37651	j	novel	0.343131	-0.0651264	chr14	+	10064033	10066167	MSTRG.14519.2	3	1941	MSTRG.14519	LOC100500667	21.5548	1.85645	17.2328	1.59407	20.8336	1.79372	23.2103	2.07951	23.6922	2.04021	23.0005	2.05382	21.763	1.77179	24.2226	2.06261	20.0276	1.89987	22.6328	2.08614	18.6176	1.8528	60.328	4.94075
37653	j	novel	0.120164	-0.0339968	chr14	+	10064166	10069393	MSTRG.14519.3	5	834	MSTRG.14519	LOC100500667	9.08837	0.782754	7.00584	0.648057	7.04923	0.606922	1.58358	0.14188	7.31996	0.630345	7.95231	0.710097	15.7493	1.2822	12.705	1.08187	5.98326	0.567589	7.33721	0.676296	9.58149	0.953535	16.5744	1.35741
37654	j	novel	0.135243	-0.0466944	chr14	+	10064620	10069302	MSTRG.14519.4	3	609	MSTRG.14519	LOC100500667	0	0	0	0	0	0	0	0	0	0	0	0	2.98809	0.243269	0	0	0	0	0	0	0	0	15.5313	1.27199
37683	i	novel	0.00857886	-0.0004096	chr14	.	10261261	10261499	MSTRG.14529.1	1	239	MSTRG.14529	LOC100791870	1.48117	0.127569	1.85052	0.171177	0.665272	0.057278	0	0	0.757322	0.065215	5.62343	0.502141	0	0	1.83264	0.156054	1.86943	0.177339	0	0	8.42333	0.838277	0.142259	0.011651
37715	u	novel	0.0220798	-0.483328	chr14	-	10451466	10454177	MSTRG.14533.1	2	2563	MSTRG.14533	.	0.110027	0.009476	0	0	0	0	0	0	0	0	0	0	0	0	1.9653	0.16735	0	0	0.11705	0.010789	0	0	0	0
37716	u	novel	0.0251442	-0.208896	chr14	-	10451501	10457652	MSTRG.14533.2	2	978	MSTRG.14533	.	0	0	0	0	0	0	0	0	0	0	0.446924	0.039908	0	0	0	0	0	0	0	0	0	0	0	0
37705	i	novel	0.0217806	-0.0004096	chr14	.	10433912	10434306	MSTRG.14535.1	1	395	MSTRG.14535	LOC102662777	2.50633	0.215863	2.40253	0.22224	1.18481	0.102009	3.3038	0.296001	6.09873	0.525181	0.546835	0.048829	2.5924	0.211055	3.32911	0.283483	9.1519	0.868174	6.60759	0.609045	3.33671	0.332064	5.4026	0.442463
37706	i	novel	0.0103079	-0.073728	chr14	-	10435661	10436033	MSTRG.14536.1	1	373	MSTRG.14536	LOC102662777	9.78284	0.842566	8.38606	0.77573	4.97319	0.42818	8.28954	0.742696	12.5737	1.08276	8.7882	0.784738	2.47989	0.201895	12.7534	1.08598	2.7882	0.264497	9.17962	0.846117	13.6059	1.35404	14.8204	1.21376
37708	i	novel	0.00993353	-0.016384	chr14	.	10437004	10437226	MSTRG.14538.1	1	223	MSTRG.14538	LOC102662777	1.91816	0.165205	16.2229	1.50066	0.559577	0.048178	14.7999	1.32599	12.3389	1.06254	15.3403	1.3698	6.93594	0.564674	5.07767	0.432376	12.4661	1.18257	0.780269	0.07192	6.82036	0.678752	16.5306	1.35382
37709	i	novel	0.00620125	-0.0004096	chr14	.	10438125	10438331	MSTRG.14539.1	1	207	MSTRG.14539	LOC102662777	0	0	0.227053	0.021003	0.178744	0.015389	2.78986	0.249955	1.65217	0.142274	0.753623	0.067294	0.724638	0.058995	0.966184	0.082273	1.13527	0.107694	11.5137	1.06126	2.86715	0.285334	3.45411	0.282885
37710	i	novel	0.0252911	-0.016384	chr14	.	10443300	10443552	MSTRG.14540.1	1	253	MSTRG.14540	LOC102662777	3.40316	0.293104	1.8419	0.17038	0	0	5.23123	0.468688	1.2253	0.105514	2.22925	0.19906	0.221344	0.01802	0	0	1.07115	0.101612	8.53689	0.786875	2.48814	0.247616	4.22134	0.34572
37711	i	novel	0.0105066	-0.131482	chr14	+	10444662	10444877	MSTRG.14541.1	1	216	MSTRG.14541	LOC102662777	2.69112	0.231778	3.97222	0.36744	3.62963	0.312502	3.04167	0.272516	3.23611	0.278672	1.28773	0.114988	0	0	0.564815	0.048095	2.33796	0.221786	5.21296	0.480497	8.18981	0.815038	6.02315	0.493285
37713	i	novel	0.0105066	-0.0004096	chr14	.	10445947	10446338	MSTRG.14543.1	1	392	MSTRG.14543	LOC102662777	2.79337	0.240584	0.227041	0.021002	1.15816	0.099715	6.65306	0.596076	4.66837	0.402008	3.78061	0.337588	1.66071	0.135203	1.64541	0.140111	0.436224	0.041381	1.41582	0.130501	3.51531	0.349838	4.08929	0.334905
37721	u	novel	0.00746029	-0.258048	chr14	.	10538890	10539101	MSTRG.14544.1	1	212	MSTRG.14544	.	0	0	0	0	0	0	0	0	0	0	0	0	0	0	0	0	0	0	0	0	0	0	0	0
37722	u	novel	0.0103716	-0.0004096	chr14	.	10543759	10544061	MSTRG.14545.1	1	303	MSTRG.14545	.	0	0	0	0	0	0	0	0	0	0	0	0	0	0	0	0	0	0	0	0	0	0	0	0
37723	u	novel	0.119585	-0.0335872	chr14	.	10547468	10547881	MSTRG.14546.1	1	414	MSTRG.14546	.	0	0	0	0	0	0	0	0	0	0	0	0	0	0	0	0	0	0	0	0	0	0	0	0
37724	u	novel	0.0567431	-0.0294912	chr14	.	10550548	10550831	MSTRG.14547.1	1	284	MSTRG.14547	.	0	0	0	0	0	0	0	0	0	0	0	0	0	0	0	0	0	0	0	0	0	0	0	0
37725	u	novel	0.0075461	-0.0692224	chr14	.	10551170	10551420	MSTRG.14548.1	1	251	MSTRG.14548	.	0	0	0	0	0	0	0	0	0	0	0	0	0	0	0	0	0	0	0	0	0	0	0	0
37728	u	novel	0.0272424	-0.012288	chr14	.	10557517	10557831	MSTRG.14551.1	1	315	MSTRG.14551	.	0	0	0	0	0	0	0	0	0.447619	0.038546	0	0	0	0	0	0	0	0	0	0	0	0	0	0
37729	u	novel	0.00761827	-0.049152	chr14	.	10560703	10560921	MSTRG.14554.1	1	219	MSTRG.14554	.	0	0	0	0	0	0	0	0	0	0	0	0	0	0	0	0	0	0	0	0	0	0	0	0
37730	u	novel	0.0102633	-0.008192	chr14	.	10561689	10562449	MSTRG.14555.1	1	761	MSTRG.14555	.	0	0	0	0	0	0	0	0	0	0	0	0	0	0	0	0	0	0	0.325887	0.030038	0	0	0	0
37731	u	novel	0.00684999	-0.110592	chr14	.	10564683	10564914	MSTRG.14556.1	1	232	MSTRG.14556	.	0	0	0	0	0	0	0	0	0	0	0	0	0.702586	0.057199	0	0	0.37931	0.035982	0	0	0.818965	0.081502	0	0
37732	u	novel	0.0298742	-0.016384	chr14	.	10565701	10566316	MSTRG.14557.1	1	616	MSTRG.14557	.	0	0	0	0	0	0	0	0	0	0	0	0	0	0	0	0	0	0	0	0	0	0	0	0
37753	i	novel	0.0593551	-0.024576	chr14	.	10677211	10678203	MSTRG.14561.1	1	993	MSTRG.14561	LOC100500198	0.479702	0.041315	1.57545	0.145733	6.92264	0.596023	6.38215	0.571805	10.6999	0.921401	5.96798	0.532907	5.28631	0.430373	4.52798	0.385569	8.12615	0.770869	0.434606	0.040059	5.76991	0.574212	5.6332	0.461349
37756	u	novel	0.106438	-0.0659456	chr14	.	10703582	10703989	MSTRG.14567.1	1	408	MSTRG.14567	.	10.4828	0.902856	11.8897	1.09983	4.98775	0.429433	6.42647	0.575775	5.52941	0.476155	1.18382	0.105709	4.60784	0.375137	3.69608	0.314731	4.23529	0.401772	0.735294	0.067775	5.19853	0.51735	16.1275	1.32081
37768	u	novel	0.0202822	-0.0004096	chr14	.	10795111	10795337	MSTRG.14569.1	1	227	MSTRG.14569	.	1.15859	0.099786	0	0	3.10793	0.267585	1.24229	0.111302	0	0	0	0	0.660793	0.053797	0.387665	0.033011	0	0	0	0	0	0	0	0
37770	u	novel	0.0243701	-0.405504	chr14	.	10829584	10829859	MSTRG.14572.1	1	276	MSTRG.14572	.	5.04589	0.434588	2.90821	0.269017	5.88527	0.506707	2.3285	0.208621	8.81039	0.75869	4.53865	0.405276	0	0	1.38406	0.117856	2.42029	0.229595	13.4251	1.23744	5.49275	0.546631	1.80435	0.147773
37773	i	novel	0.00386286	-0.0004096	chr14	.	10851240	10851464	MSTRG.14575.1	1	225	MSTRG.14575	LOC100796072	0	0	0	0	0.054696	0.004709	0.064444	0.005774	0	0	0	0	0.027568	0.002244	0.888889	0.075691	0	0	0	0	0	0	0	0
37789	i	novel	0.0103857	-0.0004096	chr14	.	10922851	10923156	MSTRG.14582.1	1	306	MSTRG.14582	LOC100797674	3.77451	0.325087	0.937908	0.086759	3.63726	0.313159	4.03922	0.361891	3.58497	0.308713	0.520697	0.046495	5.68107	0.462512	2.87908	0.245161	2.64052	0.250487	0.404003	0.037238	6.97658	0.694299	5.31372	0.435184
37790	u	novel	0.00599189	-0.0004096	chr14	.	10995217	10995554	MSTRG.14583.1	1	338	MSTRG.14583	.	2.05325	0.176841	1.62426	0.150248	5.89645	0.50767	4.08284	0.365799	10.6864	0.920238	8.57396	0.765608	1.68935	0.137535	2.7929	0.237822	0	0	6.52663	0.601582	16.1568	1.6079	1.21006	0.099102
37808	u	novel	0.0887236	-0.065536	chr14	.	11256981	11258172	MSTRG.14592.1	1	1192	MSTRG.14592	.	0.458054	0.039451	1.36074	0.125872	1.04195	0.089709	3.30705	0.296293	2.31628	0.199462	6.73574	0.601464	1.51007	0.122939	0.876678	0.074651	0.251678	0.023875	13.4438	1.23916	4.0948	0.407508	0	0
37809	u	novel	0.0630334	-0.221594	chr14	+	11258459	11259244	MSTRG.14594.1	1	786	MSTRG.14594	.	4.41985	0.380668	3.29771	0.305046	4.09288	0.352387	15.4135	1.38096	9.44784	0.813583	14.6323	1.30659	5.87532	0.478326	2.09796	0.178647	7.39186	0.701212	14.8155	1.3656	6.26209	0.623193	0	0
37820	i	novel	0.195466	-0.0004096	chr14	.	11423569	11423809	MSTRG.14598.1	1	241	MSTRG.14598	LOC102667590	3.22822	0.278036	0	0	0	0	0	0	2.6473	0.227968	0.850622	0.075956	0	0	0.282158	0.024026	0	0	0	0	0	0	0	0
3928	u	novel	0.117425	-0.172032	chr1	.	49403506	49403844	MSTRG.1460.1	1	339	MSTRG.1460	.	1.90265	0.16387	0.058997	0.005457	0	0	1.09144	0.097787	0	0	1.31268	0.117215	0	0	0	0	0.353982	0.03358	0	0	0	0	0	0
37841	j	novel	0.0197326	-0.012288	chr14	+	11901809	11902546	MSTRG.14601.5	2	605	MSTRG.14601	LOC100805281	1.73665	0.149573	0	0	1.23548	0.106372	2.69397	0.241365	2.07813	0.178954	2.07756	0.185515	1.43052	0.116463	0	0	2.64454	0.250868	2.17914	0.200859	1.89177	0.188266	2.16619	0.177407
37850	u	novel	0.147763	-0.0651264	chr14	+	12006021	12006727	MSTRG.14606.1	1	707	MSTRG.14606	.	52.5757	4.52818	48.5205	4.48826	55.14	4.74742	43.0962	3.86117	56.3748	4.85461	59.1966	5.28593	40.9774	3.33608	44.0566	3.75153	48.1202	4.56482	61.2065	5.64161	36.2687	3.60941	109.287	8.95042
37888	i	novel	0.0067135	-0.121242	chr14	.	12217539	12218014	MSTRG.14610.1	1	476	MSTRG.14610	LOC102669864	0	0	0	0	0	0	0	0	0	0	0.590336	0.052714	0	0	0	0	0	0	5.17227	0.476746	0	0	0	0
37913	u	novel	0.0931675	-0.108544	chr14	-	12357081	12357423	MSTRG.14611.1	2	278	MSTRG.14611	.	0	0	0	0	0	0	0	0	0	0	0	0	0	0	0	0	0	0	0	0	0	0	0	0
37920	u	novel	0.109922	-0.0462848	chr14	+	12576295	12576728	MSTRG.14613.1	2	263	MSTRG.14613	.	0	0	0	0	41.9753	3.61397	0	0	0	0	0	0	0	0	0	0	0	0	0	0	0	0	0	0
37921	u	novel	0.0508802	-0.03072	chr14	+	12576329	12576769	MSTRG.14613.2	2	268	MSTRG.14613	.	0	0	0	0	0	0	0	0	0	0	0	0	0	0	0	0	0	0	0	0	5.83043	0.580236	0	0
37922	u	novel	0.00378998	-0.0659456	chr14	-	12576501	12576773	MSTRG.14614.1	1	273	MSTRG.14614	.	36.2821	3.12486	32.2015	2.97871	0	0	49.6557	4.44886	61.3077	5.2794	43.2399	3.86109	16.6667	1.35688	21.1648	1.80224	12.381	1.17449	23.6429	2.17924	21.1738	2.10718	18.0366	1.47717
37932	u	novel	0.0113038	-0.053248	chr14	.	12742665	12743081	MSTRG.14619.1	1	417	MSTRG.14619	.	0	0	0	0	0	0	1.35252	0.121178	0.676259	0.058235	1.15827	0.103427	0.359712	0.029285	1.57794	0.134365	0	0	1.31415	0.12113	2.06715	0.205719	34.2326	2.80359
3930	i	novel	0.0192164	-0.135168	chr1	.	49407612	49407892	MSTRG.1462.1	1	281	MSTRG.1462	LOC100786086	10.9573	0.943719	10.6299	0.98329	9.24911	0.796326	7.90391	0.708146	8.36655	0.720469	6.86121	0.612668	3.49822	0.2848	15.3345	1.30577	8.71886	0.827095	7.13523	0.657679	7.38434	0.734878	18.7331	1.53421
37912	i	novel	0.0301728	-0.188416	chr14	+	12349286	12351863	MSTRG.14623.1	2	2535	MSTRG.14623	LOC100500679	6.20566	0.534475	15.1655	1.40284	11.5045	0.990507	11.7991	1.05714	16.9787	1.46209	5.50677	0.491724	1.87909	0.152982	4.74588	0.404124	3.79877	0.360362	1.12153	0.103375	3.34349	0.332739	4.3096	0.352948
37977	u	novel	0.184658	-0.0004096	chr14	.	13210568	13210774	MSTRG.14632.1	1	207	MSTRG.14632	.	1.05314	0.090704	0	0	0	0	0.502415	0.045014	0	0	0	0	0	0	0	0	0	0	0	0	0	0	0	0
37983	u	novel	0.00739961	-0.0004096	chr14	.	13340305	13340520	MSTRG.14634.1	1	216	MSTRG.14634	.	1.25463	0.108057	0.527778	0.048821	0	0	0	0	0	0	0.157407	0.014056	0	0	1.34259	0.114325	0	0	0	0	0	0	3.68056	0.301431
37979	j	novel	0.103052	-0.04096	chr14	+	13291348	13293239	MSTRG.14635.1	3	928	MSTRG.14635	LOC102662734	20.4547	1.7617	10.0067	0.925641	10.3313	0.889497	17.3523	1.55467	13.2543	1.14137	10.1797	0.908995	9.32297	0.759009	16.4406	1.39996	10.1271	0.960681	2.50757	0.231131	12.9984	1.29359	11.4178	0.935099
37970	i	novel	0.00327162	-0.0004096	chr14	.	13190432	13190863	MSTRG.14639.1	1	432	MSTRG.14639	LOC100812602	0.438882	0.0378	1.41898	0.131259	1.26505	0.108917	0.630208	0.056463	0.871182	0.07502	2.20596	0.19698	2.58039	0.210077	2.4724	0.210531	1.49166	0.141503	4.31794	0.398	2.75243	0.273917	1.65487	0.135531
37971	i	novel	0.00305771	-0.0004096	chr14	.	13191652	13192027	MSTRG.14640.1	1	376	MSTRG.14640	LOC100812602	1.5	0.12919	0.75	0.069377	0.428191	0.036866	0.75	0.067196	1.76596	0.152072	0	0	3.19149	0.259828	3.07181	0.261572	0.026596	0.002523	5.92021	0.545686	0.840426	0.083638	3.2367	0.26508
37972	i	novel	0.0140729	-0.0004096	chr14	.	13194763	13195065	MSTRG.14641.1	1	303	MSTRG.14641	LOC100812602	2.89091	0.248985	1.63696	0.151423	4.27412	0.367992	4.83498	0.433187	4.90759	0.422608	3.48845	0.311499	0.004403	0.000358	4.49918	0.383116	5.50429	0.522152	7.3644	0.678803	4.34239	0.432148	0.257126	0.021058
37975	i	novel	0.00824557	-0.0004096	chr14	.	13202220	13202613	MSTRG.14642.1	1	394	MSTRG.14642	LOC100812602	2.13614	0.183979	0.231599	0.021423	4.61706	0.397518	2.73279	0.244842	5.87687	0.506076	2.15391	0.192332	14.7281	1.19906	11.0643	0.942154	2.60825	0.247426	13.7547	1.26782	4.07284	0.405323	6.55952	0.537212
37976	i	novel	0.0103451	-0.131072	chr14	.	13204493	13205003	MSTRG.14643.1	1	511	MSTRG.14643	LOC100812602	4.9589	0.427095	2.48141	0.229536	5.34834	0.460479	3.37182	0.302096	5.17808	0.445901	4.63014	0.413446	4.54207	0.369783	6.06262	0.516248	3.08415	0.292571	9.61644	0.88638	4.85127	0.482791	8.81018	0.721537
38034	u	novel	0.200617	-0.0004096	chr14	.	13733077	13733317	MSTRG.14651.1	1	241	MSTRG.14651	.	54.1618	4.66479	106.295	9.8325	369.024	31.7721	72.5892	6.50358	103.639	8.92468	120.697	10.7776	24.4523	1.99073	70.888	6.03629	72.2946	6.85807	55.4772	5.11352	64.3319	6.40222	82.5975	6.76459
3941	i	novel	0.00825634	-0.0016384	chr1	.	49445238	49445546	MSTRG.1466.1	1	309	MSTRG.1466	LOC100782161	6.34304	0.546307	4.15534	0.384379	4.86084	0.418507	6.91586	0.619621	19.5534	1.6838	15.4272	1.37756	2.21036	0.179951	1.54369	0.131449	0.770227	0.073066	4.58252	0.422387	9.82524	0.977793	5.02589	0.411611
38063	u	novel	0.00807687	-0.0004096	chr14	.	14143755	14144004	MSTRG.14662.1	1	250	MSTRG.14662	.	0	0	0	0	4.396	0.378485	0.9	0.080635	0	0	0	0	2.16	0.175852	0	0	0	0	0	0	0	0	5.376	0.440285
38096	u	novel	0.125399	-0.0077824	chr14	.	14693145	14693480	MSTRG.14669.1	1	336	MSTRG.14669	.	0	0	0	0	0	0	0	0	0	0	0	0	0	0	0.78869	0.067159	0	0	1.40774	0.129756	5.1756	0.515067	1.14286	0.093598
38088	i	novel	0.0246755	-0.0004096	chr14	.	14670885	14671420	MSTRG.14671.1	1	536	MSTRG.14671	LOC100775685	41.1007	3.53988	47.8172	4.4232	83.9179	7.22513	6.76119	0.605764	8.22202	0.708023	6.04478	0.539765	112.261	9.1395	56.3582	4.79905	27.2407	2.58412	7.74627	0.714	32.2239	3.20687	18.4981	1.51496
38089	i	novel	0.149033	-0.479232	chr14	.	14672419	14672906	MSTRG.14672.1	1	488	MSTRG.14672	LOC100775685	27.0492	2.32966	22.9877	2.12642	53.209	4.58117	9.34426	0.837193	7.15164	0.61585	7.92008	0.70722	66.5287	5.41629	26.1619	2.22775	11.7684	1.11639	6.49795	0.598938	14.8504	1.47789	16.2152	1.32799
38091	u	novel	0.0039555	-0.0835584	chr14	.	14676842	14677129	MSTRG.14674.1	1	288	MSTRG.14674	.	4.66667	0.401926	7.75	0.716893	6.60069	0.568304	3.28472	0.294292	1.42708	0.122891	0	0	5.72569	0.466145	9.10417	0.775243	6.09028	0.577741	1.25347	0.115537	4.94444	0.492064	2.44792	0.20048
38092	u	novel	0.175008	-0.04096	chr14	.	14677658	14678073	MSTRG.14675.1	1	416	MSTRG.14675	.	15.1923	1.30847	16.8077	1.55475	17.2139	1.48208	6.27885	0.562549	6.86538	0.5912	4.03125	0.359968	21.875	1.7809	23.0986	1.9669	16.5913	1.5739	5.4351	0.500971	13.2019	1.31384	5.40625	0.442762
38094	u	novel	0.143829	-0.065536	chr14	.	14683528	14684638	MSTRG.14677.1	1	1111	MSTRG.14677	.	3.68317	0.31722	4.72187	0.436784	4.62016	0.397785	1.25473	0.112416	1.42754	0.12293	2.53915	0.226732	5.67597	0.462096	6.45184	0.549391	3.38074	0.320706	3.9721	0.366122	4.08371	0.406404	0.522052	0.042755
38097	u	novel	0.0137507	-0.0221184	chr14	.	14930590	14930856	MSTRG.14679.1	1	267	MSTRG.14679	.	8.17977	0.704499	7.79401	0.720964	4.61798	0.397597	6.2809	0.562733	9.5618	0.823396	14.6564	1.30873	7.65918	0.623555	19.5468	1.66446	12.6592	1.20088	11.1161	1.02461	15.2921	1.52185	30.6854	2.51308
38110	u	novel	0.0218111	-0.016384	chr14	.	15533209	15533420	MSTRG.14680.1	1	212	MSTRG.14680	.	0	0	0	0	0	0	0	0	0	0	0	0	0	0	0	0	0.707547	0.06712	0	0	0	0	0	0
38102	i	novel	0.036968	-0.157696	chr14	.	15446742	15446948	MSTRG.14685.1	1	207	MSTRG.14685	LOC100808129	2.85507	0.245899	0	0	2.3038	0.198351	3.3285	0.298215	4.42995	0.381477	4.41063	0.393845	0.830918	0.067647	2.98965	0.254576	7.29469	0.691994	10.7633	0.992089	2.08213	0.20721	1.00966	0.082689
38103	i	novel	0.0647003	-0.0004096	chr14	.	15448100	15448349	MSTRG.14686.1	1	250	MSTRG.14686	LOC100808129	0.812	0.069935	2.28997	0.211828	2.284	0.196647	6.63621	0.594567	5.81224	0.50051	0.194444	0.017363	4.55504	0.370838	5.14231	0.437881	3.102	0.294264	5.06471	0.466832	2.48	0.246806	4.6588	0.381547
38104	i	novel	0.00608345	-0.0004096	chr14	.	15449520	15449895	MSTRG.14687.1	1	376	MSTRG.14687	LOC100808129	3.5266	0.303735	1.625	0.150316	5.04255	0.434152	4.63032	0.41485	10.0851	0.86846	5.24734	0.468559	3.47074	0.282563	3.85372	0.328154	2.88298	0.273487	8.6117	0.79377	4.50266	0.448098	9.77394	0.800468
38113	i	novel	0.0354929	-0.0684032	chr14	.	15552544	15552898	MSTRG.14689.1	1	355	MSTRG.14689	LOC100791694	10.5746	0.910762	11.4704	1.06104	10.8845	0.93713	4.63099	0.41491	8.08451	0.696182	5.52113	0.493006	15.0479	1.22509	6.53521	0.55649	10.8141	1.02585	13.1972	1.21643	6.8507	0.681772	23.4085	1.91711
38114	i	novel	0.00280711	-0.0004096	chr14	.	15560041	15560319	MSTRG.14690.1	1	279	MSTRG.14690	LOC100791694	4.32616	0.372599	9.54839	0.883249	10.9928	0.946456	4.0681	0.364479	7.37634	0.6352	4.41577	0.394304	11.595	0.94398	12.4803	1.06273	3.22581	0.306009	8.36918	0.771416	0.935484	0.093098	17.1613	1.40548
38118	u	novel	0.0060768	-0.0004096	chr14	.	15626119	15626416	MSTRG.14691.1	1	298	MSTRG.14691	.	1.31544	0.113295	1.85906	0.171967	0.946309	0.081475	0	0	3.25168	0.280012	0	0	2	0.162826	0	0	2.07942	0.197259	0.936242	0.086297	1.77181	0.176328	6.41779	0.525605
38119	u	novel	0.0714438	-0.0004096	chr14	.	15637334	15637560	MSTRG.14692.1	1	227	MSTRG.14692	.	2.79736	0.240928	1.13216	0.104727	0	0	2.05286	0.183925	1.13656	0.097873	1.69163	0.151053	0	0	0	0	0	0	3.74009	0.344737	1.7489	0.174048	1.70044	0.139263
38120	u	novel	0.00615012	-0.0004096	chr14	.	15638426	15638677	MSTRG.14693.1	1	252	MSTRG.14693	.	2.24206	0.193102	0	0	0.587302	0.050565	3.28571	0.294381	0.210317	0.018111	0.722222	0.06449	0.107143	0.008723	0.769841	0.065554	0	0	0	0	0	0	1.38095	0.113097
38121	u	novel	0.00681864	-0.0004096	chr14	.	15640927	15641323	MSTRG.14694.1	1	397	MSTRG.14694	.	0.937028	0.080703	0.710327	0.065707	0	0	4.73048	0.423824	3.18388	0.274174	2.60453	0.232571	0.377834	0.030761	0.755668	0.064347	0	0	1.62972	0.150217	1.47103	0.146395	3.58438	0.293554
38123	i	novel	0.00703963	-0.0004096	chr14	.	15650411	15650721	MSTRG.14696.1	1	311	MSTRG.14696	LOC100792221	1.08039	0.09305	0.40836	0.037774	1.20257	0.103539	10.1447	0.908907	4.15434	0.357743	3.71704	0.331911	4.29582	0.349735	6.34727	0.540486	1.7717	0.168069	1.37299	0.126553	7.52733	0.749108	26.3441	2.15753
38134	i	novel	0.00457529	-0.0004096	chr14	.	15892045	15892287	MSTRG.14700.1	1	243	MSTRG.14700	LOC100793811	0	0	0	0	0	0	2.43621	0.218271	0.641975	0.055282	0.185185	0.016536	0	0	5.02058	0.427515	0.444444	0.042161	0.958848	0.08838	0	0	0	0
38160	u	novel	0.00318577	-0.0004096	chr14	-	16371121	16371733	MSTRG.14706.1	2	211	MSTRG.14706	.	0	0	1.8121	0.167623	0	0	2.45972	0.220377	0	0	13.3412	1.1913	0	0	0	0	0	0	4.12102	0.379849	2.93752	0.292337	0	0
38164	u	novel	0.0656321	-0.1024	chr14	.	16421949	16422536	MSTRG.14707.1	1	588	MSTRG.14707	.	6.48639	0.558653	7.14864	0.661266	6.26361	0.539281	9.16497	0.821129	10.832	0.932775	4.89371	0.436981	2.52551	0.205609	8.63265	0.735092	1.5034	0.142617	6.63605	0.611668	4.07823	0.405859	3.05782	0.25043
38165	u	novel	0.00440992	-0.0004096	chr14	.	16517593	16518104	MSTRG.14709.1	1	512	MSTRG.14709	.	3.19523	0.275196	2.59313	0.239871	0	0	0	0	5.81998	0.501176	4.83255	0.43152	0	0	3.81226	0.324624	3.42606	0.325005	15.7336	1.45022	0	0	0	0
38179	i	novel	0.0548657	-0.0561152	chr14	-	16624127	16624708	MSTRG.14713.1	2	451	MSTRG.14713	LOC100796963	12.2439	1.05453	11.122	1.02881	16.1973	1.39455	15.0643	1.34967	23.1397	1.99263	21.286	1.90072	6.86585	0.558968	5.09978	0.434259	6.31486	0.599045	11.0732	1.02065	7.16852	0.7134	10.9501	0.896794
38197	u	novel	0.00973575	-0.0004096	chr14	.	16778381	16778773	MSTRG.14715.1	1	393	MSTRG.14715	.	15.9109	1.37036	27.6336	2.55617	29.5318	2.54262	30.4224	2.72567	50.5216	4.35057	53.5242	4.77941	6.91094	0.562639	15.5242	1.32192	18.5573	1.76039	36.5115	3.36539	27.8651	2.7731	11.5802	0.948394
38233	i	novel	0.00942889	-0.0004096	chr14	.	17804793	17805031	MSTRG.14725.1	1	239	MSTRG.14725	LOC100801752	8.61227	0.741749	4.73222	0.437741	7.48117	0.644111	13.41	1.20146	15.1213	1.30215	9.53975	0.851847	2.86402	0.233168	8.21339	0.699391	5.5523	0.526707	17.4226	1.6059	9.94561	0.989772	9.0272	0.739311
38249	u	novel	0.056373	-0.241664	chr14	.	18056589	18058884	MSTRG.14727.1	1	2296	MSTRG.14727	.	13.6494	1.17558	14.733	1.36284	8.16638	0.703105	20.9186	1.87418	27.0915	2.33293	17.3929	1.55309	5.14591	0.418942	13.9817	1.19058	7.26176	0.68887	23.5867	2.17407	8.92378	0.888081	2.50044	0.204781
38248	i	novel	0.0591731	-0.299008	chr14	+	18030405	18030882	MSTRG.14729.1	1	478	MSTRG.14729	LOC100803156	11.9582	1.02992	12.0795	1.11738	15.3431	1.321	16.6736	1.49386	14.2782	1.22954	10.7238	0.957581	11.3745	0.926028	15.7364	1.34	11.7218	1.11196	10.5481	0.972256	14.659	1.45884	39.205	3.21082
3955	i	novel	0.0329844	-0.0004096	chr1	+	49559729	49559954	MSTRG.1473.1	1	226	MSTRG.1473	LOC100791540	0.818584	0.070502	1.23451	0.114195	1.52212	0.131051	3.41666	0.306113	0	0	0	0	0	0	0.880531	0.074979	0	0	1.16372	0.107264	2.43805	0.242631	0	0
38252	i	novel	0.0273297	-0.0004096	chr14	.	18138469	18138743	MSTRG.14731.1	1	275	MSTRG.14731	LOC100803693	5.28	0.45475	2.40727	0.222678	2.97091	0.255788	3.25454	0.291589	2.61455	0.225147	4.80727	0.429263	6.04	0.491733	4.61091	0.392631	3.56727	0.338401	8.92727	0.822857	7.04	0.70061	2.21455	0.181367
38253	i	novel	0.00594001	-0.106906	chr14	.	18142518	18142855	MSTRG.14732.1	1	338	MSTRG.14732	LOC100803693	2.22189	0.191365	3.39645	0.31418	3.28402	0.282747	4.95858	0.444261	4.76627	0.410439	3.27811	0.292717	6.06213	0.493535	0	0	4.85207	0.460281	1.10355	0.101718	1.10059	0.109529	3.44379	0.28204
38262	i	novel	0.0566097	-0.0004096	chr14	+	18589849	18590176	MSTRG.14735.1	1	328	MSTRG.14735	LOC100802631	3.21951	0.277287	3.77744	0.349422	10.872	0.936049	3.80488	0.340895	5.36585	0.46207	6.7622	0.603827	5.33537	0.434367	4.29573	0.365793	6.55793	0.622103	4.95427	0.456652	2.97866	0.296432	1.51219	0.123846
38264	i	novel	0.0483722	-0.0442368	chr14	.	18594720	18595344	MSTRG.14737.1	1	625	MSTRG.14737	LOC100802631	4.432	0.381715	4.536	0.419591	5.2112	0.448672	6.4624	0.578994	4.664	0.401632	2.0176	0.180161	7.0416	0.573276	4.8576	0.413637	7.6752	0.728091	4.92	0.453493	8.8048	0.87624	5.9008	0.483265
38273	u	novel	0.0766124	-0.0004096	chr14	.	18883304	18883753	MSTRG.14739.1	1	450	MSTRG.14739	.	14.2467	1.22702	11.9256	1.10314	21.2144	1.82651	8.45111	0.757171	14.4656	1.24567	15.47	1.38139	8.62	0.701778	12.2356	1.04189	12.2744	1.16439	8.08444	0.745171	13.6967	1.36307	6.14444	0.503219
3956	i	novel	0.0126239	-0.0004096	chr1	.	49562987	49563305	MSTRG.1474.1	1	319	MSTRG.1474	LOC100791540	0.200627	0.017279	0	0	0	0	0.200627	0.017975	0.84953	0.073156	0.062696	0.005598	1.38558	0.112804	0	0	0	0	0.181818	0.016759	0.523511	0.052099	0	0
38284	j	novel	0.0354675	-0.098304	chr14	-	19085822	19089433	MSTRG.14742.1	6	784	MSTRG.14742	LOC100806881	22.2902	1.91979	15.1023	1.397	20.6818	1.78065	16.9167	1.51564	16.7836	1.44529	26.5638	2.37201	15.2432	1.24099	24.4818	2.08469	17.9787	1.70551	23.4154	2.15828	18.81	1.87194	37.51	3.072
38285	j	novel	0.0298897	-0.126976	chr14	-	19085856	19089432	MSTRG.14742.3	6	734	MSTRG.14742	LOC100806881	11.5993	0.999012	24.4708	2.26361	15.8926	1.36831	27.7674	2.4878	13.9054	1.19744	13.599	1.21432	11.9763	0.975027	12.6351	1.07591	11.0808	1.05116	14.2245	1.31112	17.1878	1.7105	23.3707	1.91402
38324	u	novel	0.00541581	-0.0004096	chr14	.	20205618	20205857	MSTRG.14752.1	1	240	MSTRG.14752	.	0	0	0	0	0	0	0	0	0	0	0	0	0	0	0	0	0	0	0	0	0	0	0	0
38344	u	novel	0.0101618	-0.0004096	chr14	.	20370221	20371129	MSTRG.14757.1	1	909	MSTRG.14757	.	19.3256	1.66446	22.3749	2.06973	28.9568	2.49311	17.4708	1.56529	26.3954	2.27299	20.5919	1.83874	20.7954	1.69301	17.9609	1.52942	14.9131	1.4147	10.8003	0.995503	11.0528	1.09996	19.8344	1.6244
38347	j	novel	0.0135962	-0.045056	chr14	-	20399729	20400204	MSTRG.14760.1	3	217	MSTRG.14760	LOC100812053	0.466773	0.040202	0	0	0	0	1.60525	0.143821	0.869357	0.074863	5.29493	0.472808	1.13204	0.092163	1.97066	0.167807	1.47627	0.140043	5.1227	0.472176	0	0	0	0
38350	u	novel	0.00733629	-0.372736	chr14	-	20404558	20405154	MSTRG.14762.1	2	501	MSTRG.14762	.	1.69896	0.146326	0	0	0.891422	0.076749	2.32026	0.207882	0	0	1.44946	0.129429	2.5879	0.210688	1.96356	0.167202	0.542234	0.051438	1.12214	0.103431	0	0	0	0
38351	u	novel	0.0240257	-0.094208	chr14	-	20404896	20405902	MSTRG.14762.2	1	1007	MSTRG.14762	.	1.65192	0.142275	1.40219	0.129705	2.27237	0.195646	2.78903	0.249881	0.789066	0.067949	4.18155	0.373389	3.12459	0.254382	4.67453	0.398049	2.49883	0.237046	4.90272	0.451901	0.870904	0.086671	0	0
38379	u	novel	0.00467633	-0.0004096	chr14	.	20733273	20733699	MSTRG.14766.1	1	427	MSTRG.14766	.	5.07728	0.437291	5.80796	0.53725	2.24122	0.192963	4.14286	0.371176	3.12178	0.268826	0.641686	0.057299	4.40984	0.359017	2.45668	0.209192	5.05386	0.479423	8.2904	0.764155	1.58548	0.157785	9.6897	0.793568
38398	i	novel	0.023035	-0.0004096	chr14	.	21602922	21603195	MSTRG.14774.1	1	274	MSTRG.14774	LOC100781390	16.7511	1.44272	17.9572	1.66108	21.2595	1.83039	18.1453	1.62572	31.8927	2.74638	27.0702	2.41722	20.8728	1.69932	24.93	2.12285	12.5363	1.18922	28.2005	2.59933	11.8492	1.17922	5.74595	0.470583
38404	i	novel	0.0141658	-0.0004096	chr14	.	21698903	21699175	MSTRG.14777.1	1	273	MSTRG.14777	LOC100778728	5.25342	0.452461	9.38422	0.868063	6.84249	0.589122	4.23443	0.379381	11.5128	0.991405	7.18878	0.641919	9.65691	0.786196	8.48657	0.722653	3.49049	0.331117	3.30556	0.304685	5.42219	0.539608	7.01881	0.574828
38405	i	novel	0.166172	-0.0815104	chr14	.	21700073	21700277	MSTRG.14778.1	1	205	MSTRG.14778	LOC100778728	2.16098	0.186118	3.45366	0.319472	3.62439	0.312051	1.65854	0.148595	6.29268	0.541883	6.07317	0.542301	13.4195	1.09252	0.6	0.051092	3.71707	0.352612	10.2049	0.940619	4.25366	0.423318	9.53659	0.781029
38407	i	novel	0.0125639	-0.0004096	chr14	.	21706291	21706619	MSTRG.14780.1	1	329	MSTRG.14780	LOC100778728	7.09104	0.61073	6.44294	0.595987	7.72324	0.664953	15.5521	1.39338	7.08865	0.610426	9.38582	0.838102	18.7019	1.52258	18.6982	1.5922	6.21732	0.589792	15.0516	1.38736	10.4232	1.0373	21.1164	1.7294
38410	i	novel	0.126412	-0.04096	chr14	.	21712432	21712675	MSTRG.14783.1	1	244	MSTRG.14783	LOC100778728	2.40984	0.207552	3.05943	0.283004	4.47541	0.385322	2.68852	0.240876	5.02869	0.433036	1.89139	0.168891	4.67623	0.380705	1.28484	0.109407	0.64959	0.061622	2.68648	0.247622	3.39344	0.33771	3.09631	0.253582
38412	i	novel	0.0534823	-0.0077824	chr14	.	21715067	21715353	MSTRG.14785.1	1	287	MSTRG.14785	LOC100778728	5.59233	0.481651	2.67944	0.247855	10.0314	0.863676	1.70035	0.152341	6.62369	0.570387	3.46864	0.309731	3.76481	0.306503	0.824042	0.070169	7.93728	0.752952	11.122	1.02515	6.78223	0.674957	9.20209	0.753634
38413	i	novel	0.00973	-0.016384	chr14	.	21715785	21716706	MSTRG.14786.1	1	922	MSTRG.14786	LOC100778728	2.57484	0.221763	7.17498	0.663703	6.12545	0.527387	5.87527	0.526391	7.42878	0.639715	4.91612	0.438983	4.17245	0.339691	5.17245	0.440447	3.43059	0.325435	8.11858	0.748318	5.98319	0.595438	9.93601	0.813741
3978	i	novel	0.0123886	-0.0004096	chr1	+	49625492	49626012	MSTRG.1479.1	1	521	MSTRG.1479	LOC100793851	10.0917	0.869166	13.1747	1.21869	7.98848	0.687789	9.62572	0.86241	10.4511	0.899973	7.88676	0.704244	18.856	1.53512	11.8004	1.00483	6.01727	0.570815	4.43186	0.4085	7.76392	0.772653	20.7601	1.70021
38468	u	novel	0.146003	-0.0004096	chr14	.	22404992	22405238	MSTRG.14798.1	1	247	MSTRG.14798	.	0.57085	0.049166	8.23482	0.76174	4.46964	0.384825	2.16194	0.193698	4.36437	0.37583	13.749	1.22771	1.21457	0.098882	1.21457	0.103424	1.01215	0.096015	1.01215	0.093293	2.97166	0.295735	3.02429	0.247684
38477	u	novel	0.0228484	-0.0004096	chr14	.	22471065	22471310	MSTRG.14801.1	1	246	MSTRG.14801	.	9.39431	0.809103	19.6057	1.81357	13.1667	1.13362	15.4228	1.38179	24.2033	2.08422	31.5894	2.82076	3.54878	0.288916	4.91463	0.418494	2.13415	0.202451	10.7236	0.988429	9.47154	0.942594	6.48374	0.531007
38485	i	novel	0.0230616	-0.032768	chr14	+	22582523	22583329	MSTRG.14807.1	1	807	MSTRG.14807	LOC100792927	0	0	3.00496	0.277966	1.59562	0.137379	1.33994	0.120051	6.27375	0.540252	3.77354	0.336957	0.584883	0.047617	2.72615	0.232138	1.25465	0.119019	2.62825	0.242255	2.42007	0.240842	4.53655	0.371536
38521	i	novel	0.0136894	-0.0004096	chr14	.	22814869	22815596	MSTRG.14819.1	1	728	MSTRG.14819	LOC100788165	14.5646	1.2544	16.0722	1.48671	12.0349	1.03618	10.4272	0.934213	8.32377	0.716786	10.7856	0.963096	15.2577	1.24217	17.7471	1.51121	13.1647	1.24884	8.24564	0.760029	14.2663	1.41976	12.9765	1.06276
38534	i	novel	0.0124573	-0.0004096	chr14	.	23182936	23183228	MSTRG.14822.1	1	293	MSTRG.14822	LOC100790292	6.51877	0.561442	13.5154	1.2502	6.68942	0.575943	15.4573	1.38489	29.5939	2.54842	13.4676	1.20258	9.73761	0.792766	15.3311	1.30548	13.0887	1.24163	17.3174	1.59621	13.5734	1.3508	63.157	5.17244
38537	i	novel	0.0212314	-0.1024	chr14	.	23190007	23190567	MSTRG.14823.1	1	561	MSTRG.14823	LOC100790292	9.52228	0.820125	8.22995	0.76129	10.8075	0.930502	10.1019	0.905075	9.71457	0.836551	7.57157	0.676099	10.0007	0.814184	13.271	1.13006	16.2092	1.53764	9.06188	0.835265	9.42605	0.938066	67.8396	5.55594
38544	u	novel	0.0795106	-0.02048	chr14	.	23276106	23277235	MSTRG.14825.1	1	1130	MSTRG.14825	.	5.23009	0.450452	4.80885	0.44483	8.62035	0.742192	12.6531	1.13365	7.05752	0.607745	4.9062	0.438096	0.79646	0.064842	5.64867	0.480999	9.7469	0.924618	4.43628	0.408907	4.08584	0.406617	3.91593	0.320707
38543	i	novel	0.00281354	-0.0004096	chr14	.	23230755	23231077	MSTRG.14827.1	1	323	MSTRG.14827	LOC100790811	0.164635	0.01418	1.42105	0.131451	0.192724	0.016593	0.249226	0.022329	0.205062	0.017659	0	0	0.329058	0.02679	0.239717	0.020413	0.079721	0.007563	0.348518	0.032124	0.534365	0.053179	0.527507	0.043202
38575	u	novel	0.00766049	-0.077824	chr14	.	23587685	23587956	MSTRG.14839.1	1	272	MSTRG.14839	.	1.03676	0.089293	8.25368	0.763485	3.76471	0.324132	1.33824	0.119898	1.66176	0.1431	0.165441	0.014773	4.94118	0.402275	4.95221	0.421693	3.76103	0.356782	6.05515	0.558124	5.83824	0.581012	2.44118	0.199928
3986	i	novel	0.0919805	-0.237568	chr1	.	49637685	49638026	MSTRG.1484.1	1	342	MSTRG.1484	LOC100788019	6.77485	0.583498	2.84795	0.263442	1.65789	0.142741	5.15641	0.461985	1.62281	0.139745	2.31286	0.206526	1.59357	0.129737	1.13743	0.096855	4.82456	0.457671	6.57602	0.606135	2.55263	0.254034	7.39386	0.605544
38576	u	novel	0.0127138	-0.036864	chr14	.	23589294	23589547	MSTRG.14840.1	1	254	MSTRG.14840	.	1.44094	0.124104	2.62992	0.243274	3.85039	0.33151	0.464567	0.041623	3.40157	0.29292	0	0	7.17717	0.584313	6.50394	0.553827	4.88976	0.463856	4.26378	0.393007	4.35433	0.433336	1.6811	0.137679
38581	u	novel	0.0182208	-0.0425984	chr14	.	23826440	23826691	MSTRG.14841.1	1	252	MSTRG.14841	.	2.74603	0.236507	6.08333	0.562723	0	0	5.83532	0.522811	6.65079	0.572721	4.125	0.36834	3.03175	0.246823	2.92857	0.249375	1.76389	0.167327	6.29365	0.580107	1.78571	0.177712	7.78571	0.637636
38585	u	novel	0.0102782	-0.0004096	chr14	.	23866302	23866521	MSTRG.14842.1	1	220	MSTRG.14842	.	0	0	0	0	0	0	2.52727	0.226429	0	0	0	0	0	0	0	0	0	0	0	0	0	0	0	0
38611	u	novel	0.0297197	-0.190054	chr14	.	24086675	24086885	MSTRG.14844.1	1	211	MSTRG.14844	.	19.3934	1.67029	13.4076	1.24023	15.8531	1.36491	12.2085	1.09381	14.3081	1.23211	20.7583	1.8536	23.7251	1.93153	37.0995	3.15912	9.5782	0.908614	11.5735	1.06677	6.25592	0.62258	4.12322	0.337684
38612	u	novel	0.0357782	-0.016384	chr14	.	24123619	24125522	MSTRG.14845.1	1	1904	MSTRG.14845	.	20.396	1.75665	20.6534	1.91048	21.5746	1.85752	11.0562	0.990572	6.07353	0.52301	7.1208	0.635848	13.6959	1.11502	15.5693	1.32577	11.8398	1.12316	6.72111	0.619508	8.15546	0.811619	0.630252	0.051616
38644	u	novel	0.00957149	-0.0004096	chr14	.	24656042	24656503	MSTRG.14851.1	1	462	MSTRG.14851	.	4.02814	0.346931	2.1342	0.197418	3.50974	0.30218	8.41559	0.753988	17.9589	1.54649	14.5541	1.2996	0.971861	0.079122	6.67316	0.568237	1.28138	0.121556	0	0	4.44589	0.442448	0	0
38636	i	novel	0.0346707	-0.0569344	chr14	.	24575838	24576122	MSTRG.14857.1	1	285	MSTRG.14857	LOC100778913	0.382456	0.03294	3.50526	0.324245	1.58597	0.136548	6.52632	0.584721	8.64211	0.744199	10.1509	0.906417	1.92281	0.156541	1.96842	0.167616	2.81404	0.266947	14.207	1.30951	2.90526	0.289127	4.45965	0.365237
38638	i	novel	0.0596679	-0.0004096	chr14	.	24597237	24597614	MSTRG.14859.1	1	378	MSTRG.14859	LOC100778913	3.42063	0.294609	5.49998	0.508762	0.746032	0.064232	5.58466	0.500353	1.64499	0.141655	6.73583	0.601473	1.5873	0.129227	2.38095	0.202744	1.59513	0.151319	0.246636	0.022733	0.144292	0.01436	0.277661	0.02274
38639	i	novel	0.114194	-0.0004096	chr14	.	24611692	24611900	MSTRG.14860.1	1	209	MSTRG.14860	LOC100778913	3.23445	0.278573	10.0718	0.931663	2.9537	0.254306	12.51	1.12083	22.857	1.96829	7.91496	0.706763	3.3446	0.272293	3.95215	0.336536	8.97753	0.851633	10.9574	1.00998	7.2201	0.718533	3.05742	0.250397
38657	i	novel	0.0834291	-0.012288	chr14	.	25253538	25255213	MSTRG.14862.1	1	1676	MSTRG.14862	LOC100798030	2.67363	0.230271	3.17363	0.293568	4.00119	0.344493	2.47255	0.221527	3.89499	0.33541	4.53699	0.405129	3.0895	0.251525	4.68974	0.399343	2.49403	0.236591	4.0543	0.373698	4.97017	0.494623	5.05847	0.41428
38658	u	novel	0.0320637	-0.02048	chr14	.	25258024	25258667	MSTRG.14863.1	1	644	MSTRG.14863	.	2.0528	0.176801	1.56211	0.144499	4.26708	0.367385	3.71273	0.33264	2.25621	0.194289	2.29348	0.204795	1.15373	0.093928	9.95963	0.848088	4.13509	0.392266	5.15062	0.47475	3.07919	0.306437	4.73758	0.387999
38660	u	novel	0.0087131	-0.0004096	chr14	.	25264995	25265219	MSTRG.14865.1	1	225	MSTRG.14865	.	5.88889	0.507192	0.484444	0.044812	0.244444	0.021046	1.10667	0.099151	3.6	0.310007	0	0	1.27556	0.103847	5.59556	0.476476	1.24444	0.118051	3.62667	0.334282	1.55556	0.154807	2.99556	0.245331
38673	u	novel	0.0866176	-0.094208	chr14	.	26027753	26029701	MSTRG.14867.1	1	1949	MSTRG.14867	.	16.8897	1.45466	16.3315	1.5107	12.4643	1.07315	35.4069	3.17225	53.626	4.6179	43.4346	3.87847	13.1385	1.06964	18.4443	1.57058	14.567	1.38186	43.7029	4.02825	13.9641	1.38968	14.9928	1.22788
38674	o	novel	0.0448301	-0.147456	chr14	+	26035662	26040010	MSTRG.14868.1	4	4011	MSTRG.14868	LOC102670038	7.37137	0.634874	1.27364	0.117815	4.30352	0.370523	15.8312	1.41839	10.7798	0.928283	11.4306	1.02069	24.8104	2.01988	14.3555	1.2224	9.11368	0.864549	21.2169	1.95563	12.4022	1.23425	34.2061	2.80142
38677	j	novel	0.046019	-0.02048	chr14	+	26035911	26039951	MSTRG.14868.4	4	3458	MSTRG.14868	LOC102670038	12.6114	1.08618	9.78215	0.904872	17.1915	1.48015	8.04026	0.720362	17.6238	1.51764	13.2139	1.17993	7.7824	0.633586	11.8051	1.00524	19.2941	1.83029	22.3186	2.05718	11.77	1.17133	43.172	3.53571
38698	u	novel	0.0130767	-0.02048	chr14	.	27374619	27375331	MSTRG.14872.1	1	713	MSTRG.14872	.	0	0	0	0	0	0	0	0	0	0	0	0	0	0	0	0	0	0	0.361851	0.033353	0	0	0	0
38699	u	novel	0.0127562	-0.0004096	chr14	.	27375911	27376138	MSTRG.14873.1	1	228	MSTRG.14873	.	0	0	0	0	0	0	0	0	0	0	0	0	0	0	0	0	0	0	0	0	0	0	0	0
38700	u	novel	0.0202516	-0.0004096	chr14	.	27377097	27377447	MSTRG.14874.1	1	351	MSTRG.14874	.	0	0	0	0	0	0	0	0	0	0	0	0	0	0	0	0	0	0	0	0	0	0	0	0
38702	u	novel	0.0835962	-0.0004096	chr14	.	27384552	27384786	MSTRG.14876.1	1	235	MSTRG.14876	.	0	0	0	0	0	0	0	0	0	0	0	0	0	0	0	0	0	0	0	0	0	0	0	0
38705	u	novel	0.00600936	-0.138854	chr14	.	27465103	27465433	MSTRG.14877.1	1	331	MSTRG.14877	.	7.76057	0.668395	14.3278	1.32536	11.5521	0.994609	7.72734	0.692326	14.75	1.27017	17.1631	1.53257	9.64653	0.78535	0	0	0	0	9.63746	0.888318	4.98792	0.49639	7.69486	0.630195
38712	u	novel	0.00995273	-0.028672	chr14	.	27588162	27588362	MSTRG.14880.1	1	201	MSTRG.14880	.	0	0	0	0	0.343284	0.029556	0	0	0	0	0	0	0	0	0	0	0	0	0	0	0	0	0	0
38713	u	novel	0.00470632	-0.0004096	chr14	.	27590015	27590217	MSTRG.14881.1	1	203	MSTRG.14881	.	0.586207	0.050488	0	0	0	0	0	0	0	0	0	0	0	0	0	0	0	0	0	0	0	0	0	0
38714	u	novel	0.128864	-0.0004096	chr14	.	27598337	27598693	MSTRG.14882.1	1	357	MSTRG.14882	.	0	0	0	0	0	0	0	0	0	0	0	0	0	0	0	0	0	0	0	0	0	0	0	0
38711	i	novel	0.0218844	-0.0004096	chr14	-	27582705	27583554	MSTRG.14883.2	1	850	MSTRG.14883	LOC100803692	13.9604	1.20237	19.7245	1.82456	15.3441	1.32109	25.8318	2.31438	29.3462	2.52709	23.8141	2.12647	19.3635	1.57644	23.3565	1.98886	18.3643	1.74209	28.1153	2.59148	23.8882	2.37732	9.68902	0.793513
38728	u	novel	0.00561799	-0.0004096	chr14	.	27924014	27924313	MSTRG.14885.1	1	300	MSTRG.14885	.	5.84	0.502981	1.06917	0.0989	6.70167	0.576997	1.62417	0.145516	2.07833	0.178972	0	0	13.7267	1.11753	5.51	0.469191	0	0	3.33972	0.307834	5.68083	0.565348	5.16821	0.423267
38721	j	novel	0.0272084	-0.016384	chr14	+	27635183	27636217	MSTRG.14888.3	3	505	MSTRG.14888	LOC100813857	2.18989	0.188608	3.20229	0.296219	5.40633	0.465472	3.84526	0.344513	3.5161	0.302782	2.64044	0.235777	2.01457	0.164012	2.98941	0.254556	2.43105	0.230616	3.33598	0.307489	1.46816	0.146109	0.188417	0.015431
38717	i	novel	0.00255001	-0.0004096	chr14	.	27617429	27617647	MSTRG.14889.1	1	219	MSTRG.14889	LOC100813857	1.73973	0.149837	1.6347	0.151214	2.51141	0.216227	2.12329	0.190234	1.17808	0.101448	1.78539	0.159425	0.881279	0.071747	0.39726	0.033828	0.438356	0.041584	2.58904	0.238641	0.812785	0.080887	2.3105	0.189226
38718	i	novel	0.162231	-0.04096	chr14	.	27618885	27619217	MSTRG.14890.1	1	333	MSTRG.14890	LOC100813857	0.114114	0.009828	5.71471	0.528625	1.68468	0.145047	3.19219	0.286002	3.98198	0.342901	3.28529	0.293358	0.978979	0.079701	1.3964	0.118907	4.07808	0.386858	4.72072	0.435125	0.861862	0.085771	0.597598	0.048942
38719	i	novel	0.00971625	-0.110592	chr14	.	27621966	27622344	MSTRG.14891.1	1	379	MSTRG.14891	LOC100813857	0.491478	0.04233	0.720317	0.066631	0.656992	0.056565	0.916906	0.08215	2.83114	0.243798	3.23219	0.288617	1.06069	0.086353	4.51715	0.384647	0.031662	0.003004	3.78126	0.348531	1.96298	0.195353	0.707124	0.057912
38720	i	novel	0.00617112	-0.04096	chr14	.	27631666	27631885	MSTRG.14892.1	1	220	MSTRG.14892	LOC100813857	1.42273	0.122535	1.27273	0.11773	0	0	2.99546	0.268376	2.15047	0.185184	0.295455	0.026383	2.18636	0.177998	0.668182	0.056897	2.23636	0.212148	3.41818	0.315066	2.15909	0.214869	0	0
38741	u	novel	1.73607e-05	-0.032768	chr14	.	28570857	28571111	MSTRG.14897.1	1	255	MSTRG.14897	.	0.552941	0.047623	3.30196	0.305439	1.18431	0.101967	2.91765	0.261405	7.10196	0.611572	1.48627	0.132716	1.41961	0.115574	3.0902	0.263138	2.86667	0.27194	4.67451	0.430866	2.17647	0.216599	2.68628	0.220001
38742	u	novel	0.0401418	-0.0241664	chr14	.	28571921	28572307	MSTRG.14898.1	1	387	MSTRG.14898	.	1.46512	0.126186	2.38631	0.220739	1.50129	0.129258	4.24289	0.380139	11.7519	1.012	6.32558	0.56484	3.05943	0.249077	5.73643	0.488472	2.28165	0.216444	6.25065	0.576144	5.95349	0.592482	3.72868	0.305372
38743	u	novel	0.0129418	-0.0397312	chr14	.	28572586	28573246	MSTRG.14899.1	1	661	MSTRG.14899	.	3.76853	0.324572	2.45991	0.227547	3.56581	0.307008	5.46445	0.489583	9.46445	0.815013	11.2693	1.00629	2.00303	0.163072	1.56278	0.133075	3.11498	0.295495	15.416	1.42095	4.7413	0.471847	4.40242	0.36055
4008	i	novel	0.0041362	-0.0262144	chr1	-	49702412	49702804	MSTRG.1490.1	1	393	MSTRG.1490	LOC100795946	0.027656	0.002382	0.289957	0.026822	0.290326	0.024996	0	0	0.026698	0.002299	0	0	0	0	0	0	0	0	0.032926	0.003035	0	0	0	0
38744	u	novel	0.451792	-0.0155648	chr14	.	28573551	28574669	MSTRG.14900.1	1	1119	MSTRG.14900	.	1.14656	0.09875	2.86506	0.265025	2.73548	0.235518	3.2529	0.291442	8.88114	0.764783	4.47274	0.399391	0.501341	0.040816	1.66577	0.141845	2.02145	0.19176	7.12332	0.656581	6.03575	0.600668	3.1689	0.259527
38777	j	novel	0.101401	-0.16384	chr14	+	29182601	29186383	MSTRG.14907.1	5	781	MSTRG.14907	LOC102663495	0	0	0	0	0	0	0	0	0	0	0	0	0	0	0	0	0	0	0	0	0	0	0	0
38798	i	novel	0.0443152	-0.0995328	chr14	-	29686044	29686466	MSTRG.14911.1	1	423	MSTRG.14911	LOC100790817	11.6028	0.999317	6.39007	0.591097	13.3002	1.14512	3.62175	0.324488	4.76359	0.410208	2.3026	0.205609	10.2908	0.837801	1.34852	0.11483	7.46572	0.708219	9.0922	0.838059	3.2695	0.325376	7.16312	0.586647
38804	u	novel	1.28179e-05	-0.0004096	chr14	.	29892364	29892690	MSTRG.14914.1	1	327	MSTRG.14914	.	15.5076	1.33563	10.6453	0.984712	21.8226	1.87888	21.3394	1.91189	15.422	1.32804	14.9388	1.33396	9.55658	0.778027	12.3211	1.04917	13.6208	1.29211	6.737	0.620973	8.7156	0.867363	0.82263	0.067372
38818	i	novel	0.00711182	-0.049152	chr14	.	30187520	30187795	MSTRG.14920.1	1	276	MSTRG.14920	LOC100811169	8.69928	0.749242	18.1703	1.6808	11.7609	1.01258	15.9565	1.42961	9.10507	0.784066	10.6812	0.953769	13.163	1.07164	10.1522	0.864484	6.2971	0.59736	10.7319	0.989195	14.442	1.43725	17.3188	1.41838
38819	i	novel	0.0453491	-0.032768	chr14	.	30188377	30189400	MSTRG.14921.1	1	1024	MSTRG.14921	LOC100811169	9.68066	0.833766	10.8193	1.00081	11.5898	0.997858	10.6436	0.953602	11.7529	1.01208	6.68359	0.596808	11.6895	0.951671	9.23926	0.786746	11.7471	1.11436	13.4199	1.23696	7.43555	0.739974	16.8047	1.37627
38837	i	novel	0.0239967	-0.0004096	chr14	.	30550670	30551142	MSTRG.14927.1	1	473	MSTRG.14927	LOC100812232	7.44472	0.641191	11.9801	1.10819	8.61524	0.741751	13.1929	1.18201	22.0612	1.89976	13.617	1.21592	8.77397	0.714314	8.05981	0.686313	9.63589	0.914087	13.9858	1.28912	0.041226	0.004103	15.0204	1.23015
38838	i	novel	0.121308	-0.159334	chr14	.	30557271	30557532	MSTRG.14928.1	1	262	MSTRG.14928	LOC100812232	0	0	1.32824	0.122866	0	0	0.293893	0.026331	2.92748	0.252094	3.44275	0.307418	0.041985	0.003418	2.93512	0.249933	4.4313	0.420365	1.77672	0.163766	1.65649	0.164851	6.56489	0.537652
38845	u	novel	0.0057216	-0.104448	chr14	.	30856410	30856637	MSTRG.14931.1	1	228	MSTRG.14931	.	2.45175	0.211162	2.47368	0.228822	4.77632	0.411229	2.32017	0.207874	2.60417	0.224253	0.899123	0.080287	0	0	0	0	0.657895	0.06241	6.26316	0.577297	7.80263	0.776506	1.82018	0.149069
38851	i	novel	0.00966606	-0.0004096	chr14	-	30897131	30897539	MSTRG.14933.1	1	409	MSTRG.14933	LOC100801214	0	0	0	0	0	0	0	0	0	0	0	0	0	0	0	0	0	0	0	0	0	0	339.01	27.7643
38868	i	novel	0.0404112	-0.077824	chr14	.	31019164	31019971	MSTRG.14938.1	1	808	MSTRG.14938	LOC100801758	10.4505	0.900069	14.2488	1.31804	16.7413	1.44139	18.0879	1.62057	19.0916	1.64404	19.0879	1.70444	12.5384	1.02078	12.7525	1.08591	14.5879	1.38384	24.3564	2.24502	16.2463	1.61681	7.79084	0.638056
38873	u	novel	0.12109	-0.006144	chr14	.	31169085	31169330	MSTRG.14941.1	1	246	MSTRG.14941	.	0	0	0	0	0	0	0	0	0	0	0	0	0	0	0	0	0	0	0	0	0	0	0	0
38886	j	novel	0.0818604	-0.258048	chr14	-	31411948	31412710	MSTRG.14949.3	4	343	MSTRG.14949	LOC100812776	1.6501	0.142118	0.806235	0.074579	1.78326	0.153534	1.08031	0.09679	1.94856	0.167797	0.748126	0.066804	1.30435	0.106191	2.54689	0.216874	0.005831	0.000553	2.25131	0.207511	1.32916	0.132276	1.05373	0.086299
38884	i	novel	0.00712033	-0.024576	chr14	.	31407774	31408368	MSTRG.14950.1	1	595	MSTRG.14950	LOC100812776	4.85546	0.418186	4.55798	0.421624	3.86723	0.332959	4.30588	0.385782	4.96998	0.42798	3.48807	0.311465	10.753	0.875432	6.70785	0.571191	6.13445	0.581931	5.12415	0.47231	5.41849	0.53924	5.10924	0.418438
38885	i	novel	0.0391859	-0.08192	chr14	-	31408713	31410474	MSTRG.14951.1	1	1762	MSTRG.14951	LOC100812776	14.9688	1.28922	13.2389	1.22463	10.5119	0.905051	9.958	0.89218	13.4546	1.15862	13.3644	1.19336	15.4711	1.25954	9.74234	0.829585	11.2491	1.06713	11.4438	1.05482	13.5163	1.34512	12.3621	1.01243
38901	u	novel	0.00904229	-0.073728	chr14	.	31753100	31753382	MSTRG.14954.1	1	283	MSTRG.14954	.	0	0	0	0	0	0	0	0	0	0	0	0	0	0	0	0	0	0	0	0	0	0	0	0
38909	u	novel	0.0133846	-0.0004096	chr14	.	31895652	31896096	MSTRG.14956.1	1	445	MSTRG.14956	.	1.5191	0.130836	0	0	0.305618	0.026313	0.45618	0.040871	1.26517	0.108948	1.64045	0.146483	1.34831	0.10977	1.26067	0.10735	0	0	0.555056	0.051161	0	0	2.69663	0.220849
4024	i	novel	1.02284e-05	-0.0004096	chr1	+	49822262	49822478	MSTRG.1496.1	1	217	MSTRG.1496	LOC100798068	0.209146	0.018013	1.96499	0.181766	2.90323	0.249961	27.9217	2.50162	28.4839	2.45283	34.3733	3.06934	1.02304	0.083289	4.31336	0.367294	0	0	18.1106	1.66932	1.6129	0.160514	0	0
38919	i	novel	0.00409257	-0.0004096	chr14	.	32083860	32084110	MSTRG.14965.1	1	251	MSTRG.14965	LOC100815984	5.43028	0.467693	3.84861	0.356005	8.04383	0.692554	5.68929	0.509728	6.70916	0.577747	8.76505	0.782671	1.56078	0.127068	11.5688	0.985117	5.07355	0.481291	10.1196	0.932758	5.93227	0.590371	2.749	0.225138
38920	i	novel	0.077468	-0.04096	chr14	.	32085190	32086712	MSTRG.14966.1	1	1523	MSTRG.14966	LOC100815984	3.54629	0.305431	3.87328	0.358287	5.42548	0.46712	6.79777	0.609041	9.18122	0.790623	7.76362	0.693249	4.19041	0.341153	6.94944	0.591763	5.00788	0.475061	11.3684	1.04786	7.80499	0.776741	4.72882	0.387282
38921	i	novel	0.0603903	-0.0282624	chr14	.	32093137	32093994	MSTRG.14967.1	1	858	MSTRG.14967	LOC100815984	0.910256	0.078398	2.20513	0.20398	2.75291	0.237019	2.77972	0.249047	3.7366	0.32177	1.55828	0.139145	1.05594	0.085967	1.76457	0.150258	2.83217	0.268667	3.79254	0.349572	2.75874	0.274546	0	0
38928	u	novel	0.141468	-0.06144	chr14	+	32179493	32180177	MSTRG.14970.1	2	201	MSTRG.14970	.	7.21891	0.621742	7.37811	0.682493	3.19901	0.275427	11.592	1.03858	9.66169	0.831998	14.1741	1.26567	8.04478	0.654948	4.1791	0.355861	4.81095	0.456379	6.04478	0.557168	11.4776	1.14223	7.1592	0.586326
38930	u	novel	0.0174358	-0.0004096	chr14	.	32185193	32185525	MSTRG.14972.1	1	333	MSTRG.14972	.	0	0	0.24024	0.022223	0.21021	0.018099	0.801802	0.071837	1.64565	0.141712	0.696697	0.062211	0	0	0	0	0	0	0.039039	0.003598	0	0	0.63964	0.052385
38931	u	novel	0.145712	-0.0315392	chr14	.	32186382	32187131	MSTRG.14973.1	1	750	MSTRG.14973	.	0	0	1.504	0.139124	3.00267	0.258522	1.36267	0.122087	2.03333	0.175097	2.00933	0.179422	0	0	0	0	0	0	2.57467	0.237316	0.430667	0.042859	0.981333	0.080369
38933	u	novel	0.0232707	-0.0004096	chr14	.	32190354	32190556	MSTRG.14975.1	1	203	MSTRG.14975	.	0	0	0.078818	0.007291	0	0	0.047291	0.004237	1.44294	0.124256	0	0	1.00985	0.082215	0	0	0.310345	0.02944	0.261084	0.024065	0	0	1.22279	0.100144
38937	u	novel	0.0596539	-0.0004096	chr14	.	32195987	32196230	MSTRG.14979.1	1	244	MSTRG.14979	.	2.29918	0.198021	1.82377	0.168703	6.78688	0.584334	2.76229	0.247486	5.11475	0.440447	3.45902	0.308871	3.31557	0.26993	1.72541	0.146923	7.07787	0.671426	1.09836	0.10124	3.45082	0.34342	5.61475	0.459838
38938	u	novel	0.0120711	-0.0004096	chr14	.	32198675	32198899	MSTRG.14980.1	1	225	MSTRG.14980	.	3.43555	0.295894	0.524444	0.048512	2.49778	0.215053	6.21333	0.556679	9.44444	0.81329	6.06667	0.54172	1.29333	0.105294	0.337778	0.028763	3.14222	0.29808	0.568889	0.052436	0	0	6.70667	0.549264
38961	u	novel	0.0087612	-0.0004096	chr14	.	32305658	32306017	MSTRG.14982.1	1	360	MSTRG.14982	.	5.56389	0.479201	5.375	0.4972	7.45139	0.641547	13.7153	1.22881	13.5972	1.1709	20.8528	1.86204	0	0	0	0	1.27639	0.121082	0.416667	0.038406	3.71806	0.370015	0.361111	0.029574
38963	i	novel	0.0187757	-0.0192512	chr14	.	32314656	32315455	MSTRG.14984.1	1	800	MSTRG.14984	LOC100776432	12.1455	1.04606	17.2962	1.59994	28.2335	2.43084	23.7576	2.12854	2.15438	0.185521	20.37	1.81893	15.8994	1.29442	10.6421	0.906202	7.43668	0.705464	18.1129	1.66953	15.3562	1.52823	15.8846	1.30092
38976	u	novel	0.00514846	-0.221184	chr14	+	32530839	32531132	MSTRG.14989.1	1	294	MSTRG.14989	.	0	0	6.83333	0.6321	4.34354	0.373968	3.80612	0.341007	4.76871	0.410648	0	0	1.02041	0.083074	2.04082	0.173781	4.05442	0.384614	8.64966	0.797269	2.79592	0.278246	0.636054	0.052092
38997	u	novel	1.84558e-05	-0.0004096	chr14	.	32685944	32686474	MSTRG.14995.1	1	531	MSTRG.14995	.	9.77778	0.84213	0.964218	0.089192	1.06215	0.091448	0	0	0	0	0	0	15.4878	1.2609	1.0904	0.09285	6.12806	0.581325	0	0	1.12241	0.111701	0	0
38993	i	novel	0.00447345	-0.0004096	chr14	.	32613241	32613667	MSTRG.14999.1	1	427	MSTRG.14999	LOC100783388	3.29977	0.284199	3.6224	0.335081	9.77049	0.841216	5.54699	0.496979	3.73536	0.321664	3.15457	0.281685	8.69047	0.707515	13.5269	1.15185	7.9532	0.754462	0.702576	0.064759	2.36066	0.234929	1.84777	0.151329
38995	i	novel	0.0195644	-0.0004096	chr14	-	32615828	32616257	MSTRG.15001.1	1	430	MSTRG.15001	LOC100783388	21.7907	1.87677	28.9535	2.67827	60.5814	5.21591	23.3899	2.0956	10.5651	0.909795	17.6744	1.57823	75.6233	6.1567	88.1302	7.50451	24.1721	2.29303	3.07198	0.283155	26.4116	2.62845	16.9612	1.38909
39000	i	novel	0.0092072	-0.0004096	chr14	-	32695822	32696168	MSTRG.15002.2	1	347	MSTRG.15002	LOC100775687	6.47839	0.557964	11.7867	1.0903	8.57349	0.738157	8.98271	0.8048	10.9395	0.942033	10.6792	0.953594	12.0375	0.980003	18.2968	1.55802	12.1561	1.15316	8.20813	0.756572	13.4525	1.33877	10.5032	0.860194
39001	i	novel	0.0206345	-0.0004096	chr14	.	32696770	32697107	MSTRG.15003.1	1	338	MSTRG.15003	LOC100775687	12.9941	1.11914	8.83136	0.816922	7.34615	0.632486	11.0385	0.988983	11.5	0.990301	15.5651	1.38988	12.068	0.982493	10.9793	0.934915	9.68343	0.918597	7.97041	0.73466	17.1568	1.70742	9.88757	0.809774
39009	u	novel	0.0144401	-0.0733184	chr14	.	32937109	32937331	MSTRG.15006.1	1	223	MSTRG.15006	.	0	0	0	0	0	0	0	0	0	0	0	0	0	0	0	0	0	0	0	0	0	0	0	0
39023	u	novel	0.00985587	-0.0004096	chr14	.	32990972	32991282	MSTRG.15009.1	1	311	MSTRG.15009	.	0	0	0	0	0	0	0	0	0	0	0	0	0	0	0	0	0	0	0	0	0	0	0.848875	0.069521
39014	i	novel	0.0045616	-0.0004096	chr14	.	32969385	32969653	MSTRG.15012.1	1	269	MSTRG.15012	LOC100778722	0	0	0	0	0	0	0	0	0	0	0	0	2.23048	0.18159	0	0	0	0	0	0	0	0	3.92193	0.321199
39015	i	novel	0.00317561	-0.0004096	chr14	.	32971612	32972001	MSTRG.15013.1	1	390	MSTRG.15013	LOC100778722	0	0	0	0	0.128205	0.011038	0.723077	0.064784	0	0	0	0	0.930769	0.075776	0	0	0	0	0	0	0	0	10.5641	0.865181
39034	u	novel	0.0160545	-0.004096	chr14	.	33102181	33102633	MSTRG.15016.1	1	453	MSTRG.15016	.	6.80574	0.586158	6.56733	0.607494	0.311258	0.026799	4.57616	0.409998	1.38852	0.11957	1.21192	0.108218	1.65563	0.134789	0.622517	0.053009	5.37086	0.509495	1.75497	0.161761	3.25828	0.324259	13.8168	1.13157
39035	u	novel	0.0042374	-0.0004096	chr14	.	33103519	33103720	MSTRG.15017.1	1	202	MSTRG.15017	.	5.4802	0.471993	2.23762	0.206986	3.88614	0.334587	0.435644	0.039031	2.33663	0.201215	0	0	0	0	0	0	3.59406	0.340942	1.91584	0.17659	2.15347	0.21431	3.9901	0.326782
39063	u	novel	0.00838441	-0.049152	chr14	.	33480838	33481049	MSTRG.15024.1	1	212	MSTRG.15024	.	0	0	0	0	0	0	5.61242	0.502841	0	0	0	0	0	0	0	0	0	0	0	0	0	0	0	0
39069	u	novel	0.0282884	-0.0565248	chr14	.	33502244	33502583	MSTRG.15029.1	1	340	MSTRG.15029	.	0.620588	0.053449	0.826471	0.076451	2.88235	0.248164	0	0	1.48235	0.12765	2.32059	0.207216	3.83529	0.312242	0.876471	0.074634	1.55294	0.147316	0	0	0	0	0	0
39082	u	novel	0.060688	-0.188416	chr14	.	33565250	33565521	MSTRG.15032.1	1	272	MSTRG.15032	.	1.60662	0.138373	0	0	0	0	0	0	0	0	0	0	0	0	0.522059	0.044455	1.15809	0.109859	0	0	0	0	0	0
39081	i	novel	0.0182867	-0.012288	chr14	.	33546098	33546460	MSTRG.15034.1	1	363	MSTRG.15034	LOC100798216	0.011938	0.001028	0.201102	0.018602	0.258953	0.022295	5.13774	0.460312	3.77018	0.324662	10.5951	0.946082	0	0	0	0	2.35813	0.223698	0.187328	0.017267	0.826446	0.082247	0	0
39114	i	novel	0.0242271	-0.0004096	chr14	.	33786782	33787094	MSTRG.15041.1	1	313	MSTRG.15041	LOC102664545	8.45367	0.728089	4.66134	0.431185	9.70288	0.835394	7.95847	0.713033	6.06709	0.522456	5.68051	0.507238	1.33866	0.108984	5.79553	0.493504	8.95527	0.849522	4.67412	0.43083	28.016	2.78811	3.36102	0.275262
39115	i	novel	0.0216018	-0.0004096	chr14	.	33788086	33788339	MSTRG.15042.1	1	254	MSTRG.15042	LOC102664545	4.09842	0.352985	2.88976	0.26731	2.81102	0.242022	0	0	1.50394	0.129509	6.01575	0.537173	0.555118	0.045194	2.06693	0.176004	0.468504	0.044444	2.46457	0.227168	20.4068	2.03085	2.52362	0.20668
39116	i	novel	0.0304543	-0.0004096	chr14	.	33791110	33791484	MSTRG.15043.1	1	375	MSTRG.15043	LOC102664545	15.9947	1.37757	15.3893	1.42355	11.6507	1.00309	13.4533	1.20534	12.2507	1.05494	10.9867	0.981049	7.024	0.571843	7.61067	0.648068	6.92533	0.656956	10.6107	0.978022	30.2267	3.00811	0.896	0.073381
39146	u	novel	0.00860935	-0.024576	chr14	.	33860993	33861209	MSTRG.15046.1	1	217	MSTRG.15046	.	0	0	0	0	0	0	0	0	0.921659	0.079367	0	0	0	0	0	0	0	0	0	0	0	0	0	0
39158	i	novel	0.0869051	-0.0188416	chr14	-	33941956	33947752	MSTRG.15051.1	1	5797	MSTRG.15051	LOC102665687	4.3281	0.372766	18.9635	1.75417	22.7366	1.95757	3.04675	0.272971	10.6766	0.919392	6.4573	0.576602	10.3252	0.840601	7.7083	0.656381	6.49284	0.615929	1.02053	0.094066	0.773331	0.076961	5.30757	0.434681
39197	u	novel	0.0165667	-0.193331	chr14	.	34145751	34145957	MSTRG.15057.1	1	207	MSTRG.15057	.	0	0	0.111111	0.010278	5.4058	0.465426	0.94686	0.084833	0	0	0.801932	0.071608	0	0	0	0	0	0	3.47343	0.320158	9.57488	0.952877	1.90338	0.155884
39234	u	novel	0.12232	-0.026624	chr14	.	35032911	35033366	MSTRG.15069.1	1	456	MSTRG.15069	.	65.6926	5.65791	95.4708	8.83127	137.074	11.8017	178.388	15.9825	411.477	35.4335	657.815	58.7392	9.80044	0.797881	14.6126	1.2443	19.9744	1.89483	57.9631	5.34266	51.0124	5.07668	8.23099	0.674103
39244	u	novel	0.0118588	-0.0024576	chr14	.	35224557	35224773	MSTRG.15073.1	1	217	MSTRG.15073	.	10.6037	0.913263	3.95392	0.365747	4.46083	0.384067	0	0	2.20737	0.190084	0.778802	0.069543	3.68664	0.300139	1.32258	0.112621	8.00922	0.759776	0.663594	0.061166	0	0	0	0
39247	u	novel	0.0156567	-0.06144	chr14	.	35284845	35285069	MSTRG.15074.1	1	225	MSTRG.15074	.	0	0	0	0	0	0	0	0	0	0	0	0	0	0	0	0	0	0	0	0	0	0	0	0
39246	i	novel	0.112233	-0.12288	chr14	.	35264821	35265035	MSTRG.15076.1	1	215	MSTRG.15076	LOC106795974	0	0	0	0	0	0	0	0	0.47907	0.041254	1.17674	0.105077	0.548837	0.044682	0	0	0	0	0.027907	0.002572	0	0	0	0
39254	u	novel	0.00289761	-0.0004096	chr14	.	35442317	35442533	MSTRG.15077.1	1	217	MSTRG.15077	.	1.00461	0.086524	0	0	1.6083	0.13847	0.995392	0.089181	2.0576	0.177187	0	0	5.52995	0.450209	4.02304	0.342572	0.691244	0.065573	1.98157	0.182648	1.29032	0.128411	8.61751	0.705759
39269	u	novel	0.0338515	-0.047104	chr14	.	35624341	35627104	MSTRG.15082.1	1	2764	MSTRG.15082	.	0.148698	0.012807	1.29088	0.11941	1.78111	0.15335	0.357091	0.031993	0.192475	0.016575	0.102026	0.00911	0.379884	0.030927	4.23227	0.360389	0.759768	0.072074	0.217077	0.020009	11.8821	1.18248	0	0
39276	i	novel	0.0131684	-0.016384	chr14	-	35800567	35801106	MSTRG.15087.1	2	421	MSTRG.15087	LOC100800662	5.49843	0.473563	8.64271	0.799471	5.44341	0.468664	7.81039	0.699766	6.97689	0.600802	8.58568	0.766654	9.24396	0.752577	8.69712	0.740582	9.93979	0.942916	2.60867	0.24045	11.7469	1.16903	6.23905	0.510967
39314	u	novel	0.155788	-0.0151552	chr14	.	37475030	37476287	MSTRG.15092.1	1	1258	MSTRG.15092	.	48.62	4.1875	24.7297	2.28756	17.1041	1.47263	10.8482	0.971934	8.2345	0.709098	10.8251	0.966623	48.0286	3.91014	26.5596	2.26162	41.7393	3.9595	7.42925	0.68478	25.6542	2.55307	0	0
39324	u	novel	1.65217e-05	-0.0004096	chr14	.	38033895	38034235	MSTRG.15094.1	1	341	MSTRG.15094	.	18.5044	1.59373	13.5543	1.2538	24.1378	2.07821	26.6774	2.39014	32.6686	2.8132	24.4194	2.18051	16.8387	1.37089	28.3548	2.41449	16.0675	1.5242	25.7478	2.37326	28.4018	2.8265	48.1437	3.94288
39333	i	novel	0.0128851	-0.0004096	chr14	.	38129900	38130173	MSTRG.15098.1	1	274	MSTRG.15098	LOC100799958	0.589025	0.050731	3.40547	0.315014	1.30028	0.111951	0.285149	0.025548	0.14193	0.012222	5.86634	0.523831	4.81837	0.392276	1.11041	0.094555	4.06616	0.385727	9.1643	0.844705	0.109208	0.010868	8.90817	0.729563
39334	i	novel	0.0368607	-0.0004096	chr14	.	38130595	38131531	MSTRG.15099.1	1	937	MSTRG.15099	LOC100799958	9.09858	0.783633	9.13127	0.844664	7.96544	0.685805	13.3539	1.19644	12.111	1.04292	10.1814	0.909146	8.13489	0.662284	13.9206	1.18537	7.46182	0.707849	15.7763	1.45416	11.7513	1.16948	17.9552	1.4705
39341	i	novel	0.0161667	-0.090112	chr14	.	38281617	38282147	MSTRG.15102.1	1	531	MSTRG.15102	LOC100801032	4.01318	0.345643	5.89954	0.545722	5.39736	0.4647	8.02231	0.718753	3.80481	0.327644	6.81133	0.608215	18.3133	1.49094	2.85973	0.243513	3.7081	0.35176	11.1557	1.02826	6.76271	0.673015	4.00753	0.32821
39344	u	novel	0.0145991	-0.0729088	chr14	+	38623963	38636150	MSTRG.15104.1	2	676	MSTRG.15104	.	0	0	0	0	0	0	0	0	0	0	0	0	0	0	0.435659	0.037097	0	0	0	0	0	0	0	0
39343	u	novel	0.00945346	-0.0212992	chr14	+	38623963	38636024	MSTRG.15104.2	2	530	MSTRG.15104	.	0	0	0	0	0	0	0	0	0	0	0	0	0	0	0	0	0	0	0	0	0	0	0	0
39345	u	novel	0.028476	-0.049152	chr14	+	38627142	38633693	MSTRG.15105.1	2	1045	MSTRG.15105	.	0	0	0	0	0	0	0	0	0	0	0	0	0	0	0	0	0	0	0	0	0	0	0	0
39348	j	novel	0.174995	-0.0524288	chr14	+	38684662	38685366	MSTRG.15107.2	2	399	MSTRG.15107	LOC100804571	0	0	0.411346	0.03805	0	0	0.805641	0.072181	0.751153	0.064684	0.367295	0.032797	0.133107	0.010837	0.075867	0.00646	0.998329	0.094704	0	0	1.08707	0.108183	0	0
39362	u	novel	0.00480181	-0.0004096	chr14	.	39314648	39314969	MSTRG.15110.1	1	322	MSTRG.15110	.	0.437888	0.037714	0	0	0	0	0	0	0.273292	0.023534	0.329193	0.029395	2.64907	0.215668	0	0	1.24224	0.117842	0.214286	0.019751	0.385093	0.038324	3.84162	0.314621
39367	u	novel	0.00438353	-0.0004096	chr14	.	39474129	39474348	MSTRG.15112.1	1	220	MSTRG.15112	.	0	0	0	0	0	0	0	0	0	0	0	0	0	0	0	0	0	0	0	0	0	0	0	0
39369	u	novel	0.12316	-0.0004096	chr14	.	39826216	39826655	MSTRG.15116.1	1	440	MSTRG.15116	.	3.97954	0.342746	1.64091	0.151788	2.83182	0.243813	4.15227	0.37202	1.11591	0.096094	1.85909	0.166007	6.80455	0.553977	0.679545	0.057865	0.681818	0.064679	0	0	2.01136	0.200168	4.525	0.370589
39381	j	novel	0.0127855	-0.0372736	chr14	-	39842724	39843986	MSTRG.15120.4	2	523	MSTRG.15120	LOC100305595	1.31256	0.113047	1.19041	0.110116	0.992683	0.085468	0.177558	0.015908	0.8052	0.069338	1.02851	0.09184	0.373713	0.030425	2.16975	0.18476	0.990246	0.093937	2.23598	0.206098	0.385134	0.038328	1.08409	0.088785
39375	i	novel	0.0400712	-0.0004096	chr14	.	39833320	39833573	MSTRG.15121.1	1	254	MSTRG.15121	LOC100305595	6.30673	0.543179	0.594882	0.055028	1.75197	0.15084	9.29193	0.832504	9.94743	0.856604	0.269966	0.024106	5.73356	0.466785	7.99689	0.680956	0.371766	0.035267	9.29937	0.857155	12.7868	1.27252	15.8007	1.29405
39376	i	novel	0.26262	-0.0684032	chr14	.	39833846	39834171	MSTRG.15122.1	1	326	MSTRG.15122	LOC100305595	0.839712	0.072322	1.27607	0.11804	5.94785	0.512096	13.0951	1.17324	15.6933	1.35139	11.9599	1.06795	0.375767	0.030592	0.245399	0.020896	0.282209	0.026771	9.30707	0.857865	8.30188	0.826191	2.69905	0.221047
39377	i	novel	0.103514	-0.172032	chr14	.	39834502	39834777	MSTRG.15123.1	1	276	MSTRG.15123	LOC100305595	7.38044	0.635654	9.46377	0.875421	6.52174	0.561506	6.07971	0.544707	4.61232	0.397181	2.82609	0.252354	5.78623	0.471073	7.02899	0.598536	4.94565	0.469158	8.66304	0.798502	7.58333	0.754682	7.34058	0.60118
39386	x	novel	0.0425552	-0.04096	chr14	+	39875003	39890160	MSTRG.15127.1	2	1005	MSTRG.15127	LOC100817387	48.5303	4.17977	44.1384	4.08291	49.9761	4.30282	46.1758	4.13709	39.6537	3.41471	41.6372	3.71798	53.0607	4.31982	48.6511	4.14277	51.7876	4.91272	44.8607	4.13496	32.6267	3.24696	75.2612	6.16376
39389	u	novel	0.0262201	-0.0004096	chr14	+	39911677	39912217	MSTRG.15130.1	1	541	MSTRG.15130	.	9.15712	0.788675	6.33919	0.58639	13.0444	1.12309	11.2532	1.00823	4.28281	0.368806	11.4529	1.02268	15.2588	1.24226	5.67283	0.483056	0	0	0.537893	0.049579	12.6229	1.25621	0	0
39392	j	novel	0.014142	-0.02048	chr14	+	39912446	39913628	MSTRG.15131.3	2	1039	MSTRG.15131	LOC102670353	5.18494	0.446563	8.05661	0.745256	6.02077	0.518374	3.47137	0.311015	3.35643	0.289032	2.81962	0.251777	6.30461	0.513276	0.223821	0.019059	0	0	0	0	2.14586	0.213553	0	0
39393	i	novel	0.0254982	-0.032768	chr14	.	39918107	39918434	MSTRG.15132.1	1	328	MSTRG.15132	LOC102670353	0.853659	0.073523	1.59146	0.147214	1.71951	0.148046	3.42988	0.307298	0.414634	0.035705	0.646341	0.057715	0	0	0	0	0	0	0	0	0.082317	0.008192	0	0
39410	i	novel	0.181018	-0.0004096	chr14	.	40375526	40376217	MSTRG.15135.1	1	692	MSTRG.15135	LOC100815619	13.4798	1.16097	12.3165	1.1393	8.91763	0.767787	9.67486	0.866812	7.57803	0.652568	11.1517	0.995788	11.3526	0.924247	10.4725	0.891764	9.14306	0.867336	12.5303	1.15497	11.2876	1.12332	12.1055	0.991418
39413	i	novel	0.00535579	-0.0004096	chr14	.	40420844	40421180	MSTRG.15137.1	1	337	MSTRG.15137	LOC100784797	0	0	0.830861	0.076857	0	0	1.46142	0.130935	0.297329	0.025604	3.35862	0.299906	1.18694	0.096632	0	0	0.206231	0.019564	0.765006	0.070513	0	0	0	0
39433	u	novel	0.0367218	-0.0151552	chr14	.	40696282	40696634	MSTRG.15140.1	1	353	MSTRG.15140	.	0.311615	0.026838	0.439093	0.040617	0.807365	0.069512	0.631728	0.056599	5.5779	0.480331	2.29178	0.204644	3.84986	0.313428	0.11898	0.010131	1.08782	0.103193	7.70822	0.710493	3.93768	0.391872	0.552408	0.045241
39434	u	novel	0.0829317	-0.155648	chr14	.	40698045	40698259	MSTRG.15142.1	1	215	MSTRG.15142	.	0.855814	0.073709	0.688372	0.063676	1.22326	0.105319	0.967442	0.086677	7.36279	0.634033	2.4093	0.215137	0	0	0	0	2.55349	0.242231	7.72558	0.712093	2.26512	0.225421	0	0
39435	u	novel	0.00872287	-0.090112	chr14	-	40700676	40700892	MSTRG.15143.1	1	217	MSTRG.15143	.	0	0	1.35945	0.125752	2	0.172195	3.51613	0.315025	3.68203	0.317071	1.41475	0.126329	0	0	0.691244	0.058861	5.1106	0.484805	2.6083	0.240415	2.94931	0.293511	0	0
39466	j	novel	0.0825547	-0.028672	chr14	+	41251346	41255444	MSTRG.15157.4	3	3174	MSTRG.15157	LOC102662237	18.1064	1.55945	13.2997	1.23026	13.2904	1.14427	8.72207	0.781448	12.709	1.09441	7.70377	0.687904	17.4046	1.41696	14.8018	1.26041	13.6192	1.29195	13.5929	1.2529	9.27963	0.923495	44.4832	3.64309
39479	u	novel	0.0943795	-0.0344064	chr14	.	41344151	41344485	MSTRG.15159.1	1	335	MSTRG.15159	.	24.7601	2.13252	40.9379	3.78686	35.7283	3.07613	46.2057	4.13977	24.3125	2.09362	27.2573	2.43392	15.3478	1.2495	23.0831	1.96558	25.6465	2.4329	19.4507	1.79284	31.174	3.10239	15.1935	1.24432
4087	j	novel	0.265543	-0.03072	chr1	+	50046106	50048855	MSTRG.1516.1	2	1268	MSTRG.1516	LOC100527729	41.5097	3.5751	24.2886	2.24675	28.8023	2.4798	16.8918	1.51341	16.6858	1.43687	9.43586	0.842571	25.1876	2.05059	18.6579	1.58877	35.3327	3.35176	18.3237	1.68896	24.5986	2.44802	13.7262	1.12415
39477	i	novel	0.14326	-0.0004096	chr14	.	41310744	41310958	MSTRG.15161.1	1	215	MSTRG.15161	LOC100775882	14.7594	1.27118	14.8277	1.3716	14.7222	1.26755	8.59416	0.769988	4.77672	0.411338	9.84984	0.879536	7.47508	0.608567	12.9863	1.10582	20.0977	1.90652	15.6731	1.44464	12.902	1.28399	1.37209	0.112372
39490	u	novel	0.00419779	-0.0004096	chr14	.	41629015	41629245	MSTRG.15164.1	1	231	MSTRG.15164	.	0	0	0	0	0	0	0.909091	0.081449	5.87446	0.505868	3.54546	0.31659	0	0	0	0	0	0	0	0	0	0	0	0
39512	u	novel	0.00327013	-0.0004096	chr14	.	41718583	41718834	MSTRG.15168.1	1	252	MSTRG.15168	.	0	0	0	0	0	0	0	0	0	0	0	0	0	0	0	0	0	0	0	0	0	0	0	0
39500	j	novel	0.0454194	-0.06144	chr14	+	41654742	41658954	MSTRG.15169.6	5	1125	MSTRG.15169	LOC102664370	0.124882	0.010756	0.057453	0.005315	5.27321	0.45401	0.062992	0.005644	0.033021	0.002844	0.0039	0.000348	4.18404	0.340634	0.183243	0.015604	0.035342	0.003353	0.264524	0.024382	0.493499	0.049112	0.016754	0.001372
39503	i	novel	0.0446749	-0.0004096	chr14	+	41660290	41660633	MSTRG.15169.7	1	344	MSTRG.15169	LOC102664370	20.3576	1.75334	22.7994	2.109	19.5407	1.68241	13.2733	1.18921	17.9506	1.54578	12.0349	1.07465	12.7529	1.03825	16.4157	1.39784	13.7442	1.30381	16.8227	1.5506	17.3198	1.72364	23.6454	1.93651
39501	i	novel	0.0167867	-0.0004096	chr14	.	41656520	41656956	MSTRG.15170.1	1	437	MSTRG.15170	LOC102664370	6.16476	0.530952	8.34783	0.772194	7.75973	0.668094	10.1739	0.911525	6.99085	0.602004	12.3707	1.10464	10.4508	0.850829	10.2874	0.875998	5.76659	0.547035	8.91762	0.821968	11.617	1.1561	15.2357	1.24778
39502	i	novel	0.0329646	-0.0004096	chr14	.	41657319	41657658	MSTRG.15171.1	1	340	MSTRG.15171	LOC102664370	14.2588	1.22807	8.47353	0.783822	7.59412	0.653835	11.6325	1.04221	8.46559	0.728998	8.86471	0.791569	11.6246	0.946393	9.39319	0.799854	6.75882	0.64116	9.6532	0.889769	7.75	0.771268	12.919	1.05804
39521	j	novel	0.0862771	-0.0434176	chr14	+	41798538	41802234	MSTRG.15173.1	6	1374	MSTRG.15173	LOC102665415	7.6373	0.657777	0	0	9.76929	0.841112	11.7518	1.05289	3.91359	0.337011	0	0	12.9021	1.0504	0	0	9.24315	0.876831	5.96059	0.549408	0	0	38.3968	3.14462
39558	u	novel	0.0772156	-0.065536	chr14	-	42085983	42087976	MSTRG.15183.1	1	1994	MSTRG.15183	.	39.4925	3.40137	74.2111	6.86471	41.6209	3.58346	38.5597	3.45473	33.3129	2.86868	24.6996	2.20554	160.528	13.069	82.7723	7.04827	60.6765	5.75594	123.566	11.3895	44.9323	4.47159	177.137	14.5072
39579	u	novel	0.0232937	-0.12288	chr14	.	42443502	42443832	MSTRG.15190.1	1	331	MSTRG.15190	.	0.812689	0.069994	0.848943	0.078529	0	0	0	0	2.36858	0.203966	1.70393	0.152151	1.35952	0.110682	0	0	1.31722	0.124955	0	0	0	0	0	0
39610	u	novel	0.0030974	-0.0004096	chr14	.	42767696	42767933	MSTRG.15198.1	1	238	MSTRG.15198	.	0	0	0	0	0	0	0	0	0	0	0	0	0	0	0	0	0	0	0	0	0	0	1.2437	0.101857
39613	i	novel	0.0779322	-0.0004096	chr14	.	42784298	42784498	MSTRG.15204.1	1	201	MSTRG.15204	LOC100792026	0	0	5.25871	0.486443	6.71144	0.577839	0.109453	0.009806	1.05473	0.090826	3.08955	0.27588	6.28207	0.511441	10.2139	0.869742	1.57711	0.149609	0	0	1.16418	0.115857	5.49751	0.450236
39614	i	novel	0.00701863	-0.16384	chr14	.	42785118	42785357	MSTRG.15205.1	1	240	MSTRG.15205	LOC100792026	0	0	0	0	0.095833	0.008251	0	0	0	0	0	0	6.92083	0.563444	10.9333	0.931001	1.50833	0.143085	1.25417	0.115601	2.68333	0.267041	0	0
39621	i	novel	0.0131493	-0.0004096	chr14	.	42855777	42855994	MSTRG.15207.1	1	218	MSTRG.15207	LOC102670227	0	0	3.81651	0.353037	0.133028	0.011453	1.65138	0.147954	1.58257	0.13628	2.6422	0.235934	0	0	0.422018	0.035936	1.37615	0.130545	0	0	0	0	0	0
39660	j	novel	0.0523339	-0.0004096	chr14	+	43165881	43168785	MSTRG.15215.3	2	2388	MSTRG.15215	LOC100788516	0	0	0.985208	0.091134	0.780481	0.067198	12.8218	1.14876	12.364	1.06471	11.3637	1.01472	0.373458	0.030404	0.718593	0.06119	0	0	11.3251	1.04387	3.23179	0.321623	0	0
39659	i	novel	0.0299096	-0.0004096	chr14	.	43165091	43165363	MSTRG.15216.1	1	273	MSTRG.15216	LOC100788516	0	0	0	0	0	0	20.9597	1.87787	10.8205	0.931788	8.28571	0.739869	4.12088	0.335492	0.520147	0.044292	0.432234	0.041003	4.50916	0.415625	3.27106	0.325531	0	0
39667	i	novel	0.00287797	-0.0004096	chr14	.	43315451	43315701	MSTRG.15222.1	1	251	MSTRG.15222	LOC102661251	0	0	0	0	0	0	0	0	0	0	0	0	1.16733	0.095036	0	0	0	0	0.030734	0.002833	0	0	0	0
39748	i	novel	0.09094	-0.0004096	chr14	.	44009859	44010148	MSTRG.15248.1	1	290	MSTRG.15248	LOC100801209	2.52069	0.217099	1.64828	0.152469	0.337931	0.029095	2.43793	0.218425	2.14828	0.184995	1.55517	0.138868	1.38621	0.112855	1.88276	0.160322	0.596552	0.056591	1.03448	0.095352	0.937931	0.093341	1.02414	0.083875
4119	j	novel	0.0473015	-0.282624	chr1	-	50140765	50141490	MSTRG.1526.3	2	304	MSTRG.1526	LOC100500428	2.95988	0.254925	0.06001	0.005551	1.29919	0.111857	2.72759	0.244377	3.12673	0.269252	2.59177	0.231431	0.019471	0.001585	0.971887	0.082759	2.01836	0.191467	1.60559	0.147992	3.25242	0.323676	1.39961	0.114625
39811	j	novel	0.0230223	-0.0069632	chr14	+	44471156	44471820	MSTRG.15270.4	2	374	MSTRG.15270	LOC100784439	0.295877	0.025483	1.8672	0.17272	0.397233	0.034201	3.17657	0.284602	5.25801	0.452784	0.06739	0.006018	0.463102	0.037702	0.673356	0.057338	0.890127	0.08444	2.07908	0.191636	0.372103	0.037031	0	0
39829	i	novel	0.0100516	-0.0004096	chr14	.	44554835	44555040	MSTRG.15276.1	1	206	MSTRG.15276	LOC102669819	2.99515	0.257963	4.31553	0.399197	6.25728	0.538737	2.0534	0.183973	5.38349	0.463589	2.75243	0.245777	11.7476	0.956402	12.199	1.03878	9.07282	0.860672	25.034	2.30747	6.53883	0.650735	9.2767	0.759745
39837	i	novel	0.00565366	-0.352256	chr14	.	44567792	44568020	MSTRG.15279.1	1	229	MSTRG.15279	LOC100786546	0	0	0	0	0	0	1.9476	0.174494	0	0	0	0	0	0	0	0	0	0	0.029112	0.002683	0	0	0.027656	0.002265
39851	j	novel	0.247797	-0.0032768	chr14	-	44708196	44709196	MSTRG.15284.3	3	432	MSTRG.15284	LOC100811867	30.7451	2.64798	23.83	2.20433	20.7262	1.78448	4.50864	0.403948	17.6714	1.52174	15.4806	1.38233	17.7255	1.44308	33.4576	2.849	25.7117	2.43908	12.7844	1.17839	21.8857	2.17803	20.8525	1.70779
39867	u	novel	0.0422074	-0.0335872	chr14	.	44773890	44774258	MSTRG.15285.1	1	369	MSTRG.15285	.	0.742547	0.063953	2.8645	0.264973	1.42276	0.122497	0	0	2.63686	0.227068	0.382114	0.034121	2.0271	0.165032	0.056911	0.004846	0.98103	0.093063	2.84553	0.262282	2.30623	0.229513	0.794038	0.06503
39862	j	novel	0.0732178	-0.028672	chr14	-	44748517	44759865	MSTRG.15288.1	2	1838	MSTRG.15288	LOC102660644	12.015	1.03481	12.3865	1.14578	13.4938	1.16178	9.16737	0.821344	12.6931	1.09304	6.14224	0.548469	19.0117	1.5478	14.2833	1.21626	22.6096	2.14481	8.27916	0.763119	9.73651	0.968963	16.3744	1.34103
39881	j	novel	0.0181748	-0.0004096	chr14	+	44836355	44838351	MSTRG.15291.2	2	673	MSTRG.15291	LOC100814027	0	0	0	0	0	0	5.13437	0.46001	0	0	0	0	6.49789	0.529011	0	0	3.78791	0.359332	0	0	0	0	2.00514	0.164217
39883	i	novel	0.00680756	-0.0004096	chr14	.	44865652	44866232	MSTRG.15293.1	1	581	MSTRG.15293	LOC102662113	0	0	0	0	0	0	0	0	0.283993	0.024456	0.518072	0.046261	0	0	0	0	0	0	1.86575	0.171972	0	0	0	0
39884	i	novel	0.00946115	-0.0004096	chr14	.	44867050	44867878	MSTRG.15294.1	1	829	MSTRG.15294	LOC102662113	0.26538	0.022856	0	0	0	0	0.273824	0.024533	1.68396	0.145011	2.21834	0.198085	0	0	0.04222	0.003595	0	0	4.86852	0.448748	0	0	0	0
39888	u	novel	0.00638274	-0.0004096	chr14	.	44894357	44894593	MSTRG.15298.1	1	237	MSTRG.15298	.	0	0	0	0	0	0	0	0	0	0	0.544304	0.048603	0	0	1.11392	0.094853	0	0	0	0	0	0	0	0
39889	u	novel	0.0131232	-0.0004096	chr14	.	44894907	44895210	MSTRG.15299.1	1	304	MSTRG.15299	.	0	0	0	0	0	0	0	0	0	0	0	0	0	0	0	0	0	0	0	0	0	0	0	0
39902	i	novel	0.101936	-0.0004096	chr14	.	44998799	44999003	MSTRG.15307.1	1	205	MSTRG.15307	LOC100796071	12.6836	1.0924	0.234897	0.021729	0.280488	0.024149	6.06768	0.543629	0.054634	0.004705	0.2	0.017859	10.1045	0.822634	16.4228	1.39844	10.3022	0.977298	0.222721	0.020529	0.51093	0.050847	0.385809	0.031597
39907	i	novel	0.00601435	-0.0004096	chr14	.	45025819	45026030	MSTRG.15310.1	1	212	MSTRG.15310	LOC100797129	0.349057	0.030063	0	0	0.745283	0.064167	0	0	0	0	0.556604	0.049702	0	0	0	0	0.617925	0.058618	0	0	0	0	11.3396	0.928694
39908	i	novel	0.133418	-0.151552	chr14	-	45027238	45032474	MSTRG.15311.1	1	5237	MSTRG.15311	LOC100797129	1.14474	0.098593	0.205079	0.01897	0.970594	0.083566	0.295016	0.026432	0.347718	0.029943	0.568646	0.050777	0.286424	0.023319	0.227229	0.019349	0.630132	0.059776	0.200687	0.018498	0.468589	0.046633	14.5772	1.19385
39916	u	novel	0.0708018	-0.04096	chr14	-	45108669	45110082	MSTRG.15317.1	1	1414	MSTRG.15317	.	1.17963	0.101598	1.37482	0.127174	2.3034	0.198317	2.37765	0.213024	1.59477	0.13733	0.598303	0.053425	5.94484	0.483986	3.8819	0.330553	1.86634	0.177046	2.54314	0.23441	2.29844	0.228738	17.2525	1.41295
39917	u	novel	0.0267283	-0.02048	chr14	-	45110366	45111922	MSTRG.15318.1	1	1557	MSTRG.15318	.	3.48491	0.300144	5.70006	0.527269	7.25626	0.624747	4.6018	0.412295	3.9255	0.338037	4.71098	0.420665	5.95119	0.484503	3.1869	0.271372	3.66795	0.347952	5.80475	0.535044	4.20231	0.418208	20.9261	1.71381
4138	i	novel	0.00600068	-0.0004096	chr1	.	50195893	50196215	MSTRG.1532.1	1	323	MSTRG.1532	LOC102661909	8.55108	0.736479	4.6161	0.427	8.83901	0.761018	7.63467	0.684023	14.0433	1.20932	12.0619	1.07706	7.64706	0.622568	9.89783	0.842826	9.26316	0.878729	7.02167	0.647212	8.39009	0.834969	4.2322	0.346609
4142	u	novel	0.00921304	-0.0004096	chr1	.	50213684	50213929	MSTRG.1534.1	1	246	MSTRG.1534	.	1.14634	0.098731	2.08537	0.192901	0	0	3.94309	0.353278	2.58943	0.222984	1.66667	0.148824	14.2114	1.15699	1.03659	0.088268	2.03252	0.19281	1.58537	0.146129	4.89024	0.48667	3.27236	0.268
40000	i	novel	0.00813774	-0.0004096	chr14	.	45493894	45494102	MSTRG.15347.1	1	209	MSTRG.15347	LOC100782472	9.89474	0.852204	11.1722	1.03346	13.8469	1.19218	20.488	1.83561	19.0861	1.64357	15.2344	1.36035	22.5742	1.83783	4.91388	0.418429	12.8373	1.21778	17.9043	1.6503	21.3828	2.12798	23.7225	1.94283
40010	i	novel	0.00788534	-0.012288	chr14	.	45508507	45509739	MSTRG.15353.1	1	1233	MSTRG.15353	LOC100809907	6.57989	0.566706	6.47526	0.598977	7.20114	0.620001	8.15572	0.730706	15.2044	1.3093	11.6058	1.03634	7.32036	0.595971	7.26521	0.618651	8.25872	0.783445	12.5247	1.15445	8.55393	0.851274	8.53285	0.698825
40011	i	novel	0.0337704	-0.1024	chr14	.	45511057	45511582	MSTRG.15354.1	1	526	MSTRG.15354	LOC100809907	12.8308	1.10508	16.1787	1.49657	15.7662	1.35743	27.3194	2.44766	34.0342	2.93079	20.5057	1.83105	14.5342	1.18327	12.0856	1.02912	14.9068	1.4141	19.8574	1.83033	12.7757	1.27141	14.7452	1.20761
40014	i	novel	0.0101551	-0.0004096	chr14	.	45514770	45515011	MSTRG.15355.1	1	242	MSTRG.15355	LOC100809907	19.2686	1.65955	10.2066	0.944136	26.99	2.32377	21.0702	1.88777	26.1612	2.25282	18.9835	1.69512	13.6983	1.11522	17.2479	1.46871	14.1942	1.3465	26.0868	2.40451	10.8678	1.08154	18.7727	1.53745
40033	i	novel	0.0317172	-0.024576	chr14	.	45561448	45561831	MSTRG.15359.1	1	384	MSTRG.15359	LOC100811511	1.31771	0.11349	0.716146	0.066245	0.296111	0.025494	0	0	0.401018	0.034533	1.29948	0.116036	0.113281	0.009223	2.44531	0.208225	0.390625	0.037056	0	0	2.17969	0.216919	1.55729	0.127539
40038	i	novel	0.0134587	-0.0004096	chr14	.	45570604	45570805	MSTRG.15363.1	1	202	MSTRG.15363	LOC100785142	10.3457	0.891042	14.7395	1.36344	6.32058	0.544187	5.75963	0.51603	12.0633	1.03881	12.3031	1.0986	12.9078	1.05086	7.09453	0.604118	14.2296	1.34986	6.41028	0.590858	0.492849	0.049048	17.89	1.46516
40054	u	novel	0.0221962	-0.0004096	chr14	.	45654992	45655676	MSTRG.15367.1	1	685	MSTRG.15367	.	2.14744	0.184953	5.27007	0.487494	7.03358	0.605574	6.48175	0.580728	8.3635	0.720207	10.1737	0.908457	2.16788	0.176493	8.20584	0.698748	3.68905	0.349954	5.09051	0.46921	7.26277	0.72278	1.17372	0.096126
40056	u	novel	0.0357687	-0.0073728	chr14	-	45660586	45662175	MSTRG.15370.1	1	1590	MSTRG.15370	.	3.15849	0.272031	5.89377	0.545188	5.57233	0.479764	10.2847	0.921448	13.8497	1.19264	9.01572	0.805054	3.60524	0.293513	4.51509	0.384472	4.96244	0.470751	11.2872	1.04038	8.07447	0.803559	4.94555	0.405032
40059	i	novel	0.0260469	-0.0004096	chr14	.	45682573	45682961	MSTRG.15372.1	1	389	MSTRG.15372	LOC100787279	32.9512	2.83798	30.3933	2.81145	39.4113	3.39322	31.0386	2.78088	32.7918	2.8238	25.7815	2.30214	20.3136	1.65379	39.3265	3.34875	35.2725	3.34605	19.4936	1.79679	22.9177	2.28074	63.7532	5.22127
40075	i	novel	0.00588277	-0.0004096	chr14	.	45739681	45739935	MSTRG.15380.1	1	255	MSTRG.15380	LOC100814734	7.09412	0.610995	7.24706	0.67037	10.2745	0.884611	9.26667	0.83024	10.9255	0.940828	4.64314	0.414607	8.62353	0.702065	13.9216	1.18546	8.36471	0.793499	0.196078	0.018073	9.3098	0.926497	12.6078	1.03256
40076	i	novel	0.0259167	-0.0016384	chr14	-	45740498	45742005	MSTRG.15381.1	1	1508	MSTRG.15381	LOC100814734	6.16313	0.530812	7.95424	0.735786	9.16578	0.789152	6.62666	0.593711	8.16114	0.702781	6.5053	0.580888	7.28581	0.593158	6.24337	0.531639	8.59814	0.815644	14.6088	1.34654	7.08886	0.705473	7.90451	0.647365
40107	u	novel	0.0878902	-0.0479232	chr14	.	45896320	45896608	MSTRG.15390.1	1	289	MSTRG.15390	.	6.33391	0.54552	3.30796	0.305994	1.20761	0.103973	0.823529	0.073784	0	0	0.688581	0.061486	0.179931	0.014649	0	0	0	0	1.29412	0.119283	0	0	0.754325	0.061778
40114	u	novel	0.11437	-0.0684032	chr14	.	45946067	45946291	MSTRG.15393.1	1	225	MSTRG.15393	.	1.75111	0.150818	1.79556	0.166093	1.01333	0.087246	3.15111	0.282322	1.25333	0.107928	0.737778	0.06588	0	0	0	0	0.706667	0.067036	1.09333	0.100776	0.413333	0.041134	2.56445	0.210023
40124	i	novel	0.0052668	-0.0004096	chr14	.	45986913	45987195	MSTRG.15396.1	1	283	MSTRG.15396	LOC102661511	0	0	0	0	0	0	0	0	0	0	0	0	0	0	2.12014	0.180535	0	0	1.06007	0.09771	0.09894	0.009846	0	0
40121	i	novel	0.0122474	-0.0004096	chr14	.	45969367	45969895	MSTRG.15399.1	1	529	MSTRG.15399	LOC100794663	13.87	1.19458	12.9075	1.19397	11.7517	1.01179	10.1531	0.909658	2.81041	0.242013	9.18549	0.820214	13.0244	1.06035	14.8865	1.26762	13.6701	1.29678	4.68426	0.431764	9.35802	0.931296	19.9906	1.63719
416	i	novel	0.116285	-0.0724992	chr1	.	1355027	1355381	MSTRG.154.1	1	355	MSTRG.154	LOC100814433	0.698592	0.060168	0.697612	0.064531	1.70141	0.146487	0.881824	0.079006	1.63368	0.140681	1.00282	0.089546	3.95211	0.321752	2.05619	0.17509	0.484507	0.045962	0.124883	0.011511	0	0	0	0
40136	u	novel	0.0478697	-0.106496	chr14	+	46082988	46085314	MSTRG.15405.1	1	2327	MSTRG.15405	.	10.2248	0.880627	10.3932	0.961397	7.51053	0.646639	20.4182	1.82935	26.8376	2.31107	17.5243	1.56482	5.70649	0.464581	11.6068	0.988348	6.92866	0.657272	11.2106	1.03332	9.80189	0.975469	1.64976	0.135113
40183	o	novel	0.43535	-0.06144	chr14	+	46296612	46302017	MSTRG.15426.2	3	3736	MSTRG.15426	LOC100782124	3.88881	0.334932	4.07598	0.377038	3.24078	0.279023	5.86701	0.525651	5.1116	0.440176	4.18162	0.373396	4.84346	0.394319	6.74373	0.574246	2.87793	0.273008	5.53744	0.510405	5.37819	0.535229	25.5593	2.09326
40192	j	novel	0.0281599	-0.036864	chr14	-	46312315	46323543	MSTRG.15428.7	2	875	MSTRG.15428	LOC102665062	2.48442	0.213975	0	0	0	0	0	0	8.07363	0.695245	0	0	0	0	2.10373	0.179138	0	0	0	0	0	0	0	0
40193	j	novel	0.13618	-0.028672	chr14	-	46318689	46323543	MSTRG.15428.8	3	3873	MSTRG.15428	LOC102665062	0	0	0	0	0	0	5.26509	0.471722	17.8464	1.5368	7.47528	0.667501	0	0	0	0	0	0	6.70612	0.618126	2.36942	0.235801	2.41023	0.197393
40206	i	novel	0.0046216	-0.159744	chr14	.	46377748	46377949	MSTRG.15435.1	1	202	MSTRG.15435	LOC100802640	7.80198	0.671961	4.85149	0.448774	6.75743	0.581798	3.91584	0.350837	5.38119	0.463391	7.25743	0.648048	2.86139	0.232953	10.4455	0.889465	8.75248	0.830284	15.7178	1.44877	4.59901	0.457686	13.9752	1.14455
40222	u	novel	0.00659337	-0.151552	chr14	.	46440506	46440900	MSTRG.15443.1	1	395	MSTRG.15443	.	0	0	8.70101	0.804864	6.97954	0.600921	6.83506	0.612383	7.87827	0.678422	4.48405	0.400401	0	0	11.199	0.953622	10.8498	1.02924	0	0	10.0328	0.998452	7.2981	0.597701
40224	u	novel	0.00949837	-0.0004096	chr14	.	46443592	46443969	MSTRG.15445.1	1	378	MSTRG.15445	.	7.34921	0.632965	8.20899	0.759352	1.85979	0.160123	5.19312	0.465274	8.16402	0.703029	6.60847	0.5901	6.34921	0.516906	14.8333	1.2631	2.49736	0.236906	8.51587	0.784937	3.76984	0.375169	9.39683	0.769583
40229	u	novel	0.163245	-0.04096	chr14	+	46468428	46469729	MSTRG.15449.1	2	972	MSTRG.15449	.	20.7416	1.78641	9.97584	0.922789	17.5299	1.50928	0.350748	0.031425	0.357547	0.030789	0	0	57.8897	4.71296	22.7531	1.93749	3.27683	0.310849	1.52881	0.140915	3.65432	0.363672	8.34125	0.683133
40249	i	novel	0.0091817	-0.0004096	chr14	.	46556504	46557000	MSTRG.15457.1	1	497	MSTRG.15457	LOC100806708	4.53915	0.390943	5.39249	0.498818	8.3749	0.721059	9.37002	0.8395	5.35898	0.461479	4.86338	0.434273	27.1041	2.20662	17.4476	1.4857	9.48969	0.900218	5.50692	0.507592	10.0085	0.996029	0.300302	0.024594
40294	j	novel	0.296431	-0.0045056	chr14	-	46803540	46806627	MSTRG.15476.1	3	2041	MSTRG.15476	LOC100815621	32.6097	2.80857	29.2507	2.70576	39.886	3.43409	19.3914	1.73736	19.9691	1.71961	21.6657	1.93463	34.7348	2.82786	37.6263	3.20398	19.5786	1.85728	22.8329	2.10458	23.7686	2.36542	2.12641	0.174149
40317	u	novel	0.363176	-0.077824	chr14	.	46882954	46883768	MSTRG.15480.1	1	815	MSTRG.15480	.	0	0	0	0	0.692025	0.059582	0	0	35.1153	3.02389	34.4748	3.07841	0	0	0	0	0	0	18.6221	1.71646	0.736196	0.073265	0.36319	0.029745
40326	i	novel	0.122555	-0.0004096	chr14	.	46937697	46937944	MSTRG.15484.1	1	248	MSTRG.15484	LOC100799429	0	0	0	0	0	0	0	0	0	0	0	0	0	0	0	0	0	0	0.032258	0.002973	0	0	0	0
40381	i	novel	0.0608817	-0.02048	chr14	.	47206240	47206570	MSTRG.15486.1	1	331	MSTRG.15486	LOC100779432	9.59517	0.826402	8.47734	0.784174	10.3686	0.89271	10.142	0.908665	11.7462	1.0115	10.426	0.930983	15.7613	1.28317	12.8218	1.0918	12.0604	1.14409	16.1027	1.48424	12.7946	1.2733	36.3021	2.97308
40389	j	novel	0.0597819	-0.016384	chr14	+	47263424	47265651	MSTRG.15488.2	2	390	MSTRG.15488	LOC106795920	1.02082	0.08792	0	0	0	0	0	0	0	0	10.9204	0.975128	0	0	0	0	0	0	0	0	0	0	0	0
40391	u	novel	0.038516	-0.0065536	chr14	.	47275094	47279082	MSTRG.15489.1	1	3989	MSTRG.15489	.	0.332665	0.028651	8.72775	0.807338	17.7125	1.525	8.15818	0.730927	5.67511	0.488701	3.40185	0.303767	4.78391	0.389471	6.50689	0.554079	10.4555	0.991838	5.04813	0.465304	5.88794	0.585959	9.99749	0.818776
40392	u	novel	0.00863805	-0.0004096	chr14	.	47279561	47279799	MSTRG.15490.1	1	239	MSTRG.15490	.	0	0	1.29289	0.119595	4.17155	0.35916	2.75314	0.246665	1.30962	0.112776	0	0	0.790795	0.064381	3.77824	0.321727	0.610879	0.05795	2.01255	0.185504	1.92887	0.191958	5.44351	0.445814
40331	x	novel	0.00732802	-0.065536	chr14	-	46961887	46985159	MSTRG.15494.1	2	1088	MSTRG.15494	LOC100818461	73.6002	6.33896	59.2941	5.48485	56.5519	4.86899	78.4853	7.03184	47.3199	4.07486	49.9274	4.45824	51.8667	4.22261	77.2647	6.57929	52.9825	5.02607	50.8915	4.69085	73.2849	7.2932	20.7564	1.69991
40342	i	novel	0.0175167	-0.0004096	chr14	-	46989967	46990388	MSTRG.15495.1	1	422	MSTRG.15495	LOC100818461	42.8934	3.69428	35.4076	3.27528	50.2749	4.32855	58.8673	5.27417	32.6588	2.81235	34.4147	3.07304	58.4005	4.75455	67.2891	5.72984	30.8863	2.92996	39.7512	3.664	48.045	4.78137	16.4313	1.34569
40343	x	novel	0.0272629	-0.02048	chr14	-	46990993	47013258	MSTRG.15496.1	2	415	MSTRG.15496	LOC100818461	181.984	15.6737	134.909	12.4794	159.564	13.7381	185.456	16.6158	155.412	13.383	129.421	11.5566	78.2689	6.37209	134.502	11.4532	114.662	10.8771	93.5482	8.62266	141.733	14.105	118.238	9.68345
40401	i	novel	0.0208266	-0.0004096	chr14	.	47327311	47327642	MSTRG.15515.1	1	332	MSTRG.15515	LOC100803689	0	0	0.099398	0.009195	7.83434	0.674518	0.424699	0.038051	2.06024	0.177414	0.331325	0.029585	15.9006	1.29451	2.33735	0.199031	1.03313	0.098006	1.58735	0.146311	1.5	0.149278	5.68976	0.465981
40426	i	novel	0.0231661	-0.0004096	chr14	.	47405766	47406021	MSTRG.15524.1	1	256	MSTRG.15524	LOC100784269	0.371094	0.031961	0.371094	0.034327	0	0	3.10938	0.278582	5.51172	0.474631	6.17969	0.551812	4.66797	0.380032	6.10156	0.519564	3.67969	0.349065	7.35547	0.677979	5.06641	0.504201	4.27344	0.349987
40446	i	novel	0.0159072	-0.110182	chr14	.	47497441	47497651	MSTRG.15533.1	1	211	MSTRG.15533	LOC100786911	7.33037	0.631342	0.050024	0.004627	13.0013	1.11938	21.6472	1.93947	10.2171	0.879824	17.6553	1.57652	35.6415	2.90168	0.272249	0.023183	5.74395	0.544887	0.418128	0.03854	0.748815	0.074521	0.439363	0.035983
40456	i	novel	0.0173034	-0.0004096	chr14	-	47538714	47539260	MSTRG.15541.1	1	547	MSTRG.15541	LOC100789045	9.53748	0.821434	8.53199	0.78923	6.53565	0.562704	9.46983	0.848443	7.89579	0.679931	6.59598	0.588984	9.12614	0.742985	6.7276	0.572873	10.3857	0.98522	8.48629	0.78221	10.8665	1.08142	13.766	1.12741
40462	x	novel	0.156745	-0.0425984	chr14	-	47582744	47584419	MSTRG.15544.1	2	1650	MSTRG.15544	LOC100790112	8.27394	0.712609	8.48182	0.784588	11.2582	0.969302	9.36303	0.838874	5.97576	0.514591	7.27273	0.649415	28.5048	2.32066	17.697	1.50694	11.2503	1.06723	7.20182	0.663816	7.51697	0.748077	6.34727	0.51983
40471	j	novel	0.0105212	-0.02048	chr14	+	47592218	47593281	MSTRG.15548.2	2	634	MSTRG.15548	LOC100791166	12.0164	1.03493	11.9899	1.10909	18.0768	1.55637	8.67844	0.777539	8.24342	0.709866	3.82245	0.341324	27.7153	2.25638	13.378	1.13918	13.9696	1.3252	6.65158	0.613099	7.79303	0.775551	11.2518	0.921502
40494	i	novel	0.00573484	-0.0004096	chr14	.	47667051	47667254	MSTRG.15555.1	1	204	MSTRG.15555	LOC100794331	0	0	0.036415	0.003368	0	0	1.26471	0.11331	0.604215	0.052031	2.14577	0.191605	0	0	0	0	0.651961	0.061847	0	0	0	0	0	0
40490	j	novel	0.053948	-0.0335872	chr14	-	47657927	47659200	MSTRG.15556.3	3	643	MSTRG.15556	LOC100792223	0.934741	0.080506	2.24167	0.20736	1.66412	0.143277	1.52491	0.136623	4.59256	0.395479	2.6814	0.239434	2.5106	0.204395	2.51348	0.214029	0.306434	0.029069	0.711624	0.065593	1.25316	0.124712	0.276703	0.022661
40519	u	novel	0.00938228	-0.086016	chr14	.	47820027	47820710	MSTRG.15568.1	1	684	MSTRG.15568	.	4.64766	0.400289	6.69444	0.619252	17.9576	1.54611	7.29824	0.653881	4.24854	0.365855	11.9825	1.06997	5.69737	0.463839	2.11842	0.180389	3.21784	0.305253	2.39474	0.220731	4.58479	0.456272	1.62865	0.133384
40532	i	novel	0.00938348	-0.0004096	chr14	.	47889265	47889482	MSTRG.15574.1	1	218	MSTRG.15574	LOC100818100	1.14679	0.098769	0.509174	0.0471	4.87156	0.41943	3.05046	0.273304	5.70642	0.491398	1.78899	0.159747	1.8945	0.154236	0.206422	0.017577	1.66972	0.158395	4.50917	0.415626	0.518349	0.051585	4.33945	0.355393
40534	i	novel	1.54704e-05	-0.0004096	chr14	.	47891467	47891757	MSTRG.15575.1	1	291	MSTRG.15575	LOC100818100	7.50397	0.646294	4.2311	0.391387	2.33253	0.200825	4.6809	0.419382	2.6323	0.226676	6.17713	0.551584	1.1829	0.096304	5.60775	0.477514	0.742944	0.070478	3.44673	0.317697	2.83035	0.281672	2.65832	0.217712
40538	i	novel	0.00465423	-0.0909312	chr14	.	47907319	47907537	MSTRG.15578.1	1	219	MSTRG.15578	LOC100799965	1.75752	0.15137	0.747522	0.069148	8.21459	0.707257	0.281474	0.025218	0.336116	0.028944	0.397626	0.035506	1.54794	0.126022	0.303196	0.025818	1.28521	0.121919	19.7918	1.82428	2.29315	0.228211	0	0
40547	j	novel	0.0369252	-0.0987136	chr14	-	47970654	47971836	MSTRG.15583.1	2	827	MSTRG.15583	LOC100802108	5.38954	0.464184	3.78112	0.349763	14.7588	1.2707	4.23283	0.379237	1.99645	0.17192	5.5618	0.496638	26.2644	2.13826	4.54917	0.387373	7.89387	0.748834	2.88993	0.266375	4.12015	0.410032	8.00987	0.655994
40548	j	novel	0.0593419	-0.0987136	chr14	-	47970654	47971836	MSTRG.15583.2	2	776	MSTRG.15583	LOC100802108	0	0	0	0	0	0	0	0	0	0	3.03635	0.271129	22.598	1.83976	0	0	0	0	0	0	5.8084	0.578043	3.24609	0.265849
40579	u	novel	0.00942336	-0.0004096	chr14	.	48033081	48033338	MSTRG.15591.1	1	258	MSTRG.15591	.	0.158915	0.013687	0	0	1.09302	0.094107	7.47287	0.669526	6.63178	0.571083	0.360465	0.032188	0.344961	0.028084	2.32558	0.198029	1.2093	0.114718	4.70543	0.433715	0.236434	0.02353	0	0
40583	j	novel	0.110733	-0.014336	chr14	-	48062224	48063292	MSTRG.15598.1	2	673	MSTRG.15598	LOC100792395	0.272284	0.023451	0.53463	0.049455	3.9527	0.340318	0.118871	0.01065	0.516081	0.044441	7.20773	0.643611	26.2529	2.13732	24.5676	2.092	1.09967	0.104318	0.637152	0.058728	1.53131	0.152394	0	0
40602	u	novel	0.0141835	-0.0004096	chr14	.	48202612	48204061	MSTRG.15607.1	1	1450	MSTRG.15607	.	17.2683	1.48726	17.3745	1.60718	25.4469	2.19092	27.2752	2.4437	35.5241	3.05909	26.211	2.3405	21.2766	1.73218	24.2945	2.06874	12.4683	1.18277	23.3697	2.15406	18.8572	1.87664	17.3724	1.42277
40603	u	novel	0.0385883	-0.0978944	chr14	.	48204358	48205336	MSTRG.15608.1	1	979	MSTRG.15608	.	17.0858	1.47155	18.2145	1.68488	19.6435	1.69126	30.38	2.72187	32.1818	2.77128	26.2789	2.34656	28.4351	2.31498	29.5434	2.5157	16.4168	1.55734	17.3248	1.59689	19.4331	1.93395	16.9796	1.3906
40618	i	novel	0.0133985	-0.0004096	chr14	.	48235026	48235293	MSTRG.15615.1	1	268	MSTRG.15615	LOC100790809	11.7366	1.01084	11.6558	1.07819	1.35728	0.116858	14.8966	1.33465	17.2221	1.48305	11.6197	1.03758	14.6078	1.18927	11.0496	0.940901	13.7267	1.30215	0.413786	0.03814	13.4107	1.33461	15.5508	1.27358
40699	x	novel	0.00776286	-0.0004096	chr14	-	48451752	48454102	MSTRG.15635.1	2	205	MSTRG.15635	LOC100788162	19.524	1.68154	0	0	0	0	0	0	0	0	0	0	0	0	0	0	0	0	0	0	0	0	0	0
40757	i	novel	0.0565008	-0.0004096	chr14	.	48648234	48648478	MSTRG.15655.1	1	245	MSTRG.15655	LOC100819526	7.51429	0.647183	4.31429	0.399082	5.52653	0.475821	6.7102	0.601196	6.68163	0.575376	6.58775	0.58825	7.52653	0.612756	14.5347	1.23767	8.00408	0.759289	8.21633	0.757327	5.38367	0.535775	7.38776	0.605044
40779	u	novel	0.0532809	-0.0004096	chr14	.	48714701	48714922	MSTRG.15660.1	1	222	MSTRG.15660	.	0	0	0	0	0	0	3.08108	0.276047	2.68018	0.230799	0.581081	0.051887	0	0	0	0	0	0	0.81982	0.075566	0	0	0	0
40781	u	novel	0.00516147	-0.220365	chr14	.	48742187	48742392	MSTRG.15661.1	1	206	MSTRG.15661	.	0	0	0	0	0.597087	0.051408	0	0	2.38835	0.205668	0	0	0	0	0.553398	0.047123	0	0	4.92233	0.453708	2.91262	0.28986	0	0
40787	u	novel	0.0362649	-0.045056	chr14	-	48784172	48787791	MSTRG.15667.1	1	3620	MSTRG.15667	.	0	0	0	0	5.2	0.447708	23.2939	2.087	0.440988	0.037975	25.2561	2.25523	0.662431	0.05393	0	0	4.63425	0.439618	22.2696	2.05266	6.84373	0.681078	10.8558	0.88907
40788	u	novel	0.0478683	-0.057344	chr14	+	48784282	48787787	MSTRG.15668.1	1	3506	MSTRG.15668	.	12.8197	1.10413	13.8722	1.28321	5.36908	0.462265	23.9686	2.14745	23.7389	2.04423	0	0	0.68397	0.055684	5.50085	0.468412	4.78494	0.453912	4.5714	0.421362	10.3465	1.02966	11.3371	0.928491
40903	i	novel	0.171966	-0.049152	chr15	.	135920	136136	MSTRG.15697.1	1	217	MSTRG.15697	LOC100802659	1.93548	0.166697	0	0	0	0	0	0	0	0	0	0	0	0	0	0	0	0	0	0	0	0	0	0
40973	j	novel	0.055717	-0.06144	chr15	-	398481	400876	MSTRG.15722.1	3	1027	MSTRG.15722	LOC100810118	25.3376	2.18225	15.7243	1.45453	11.5248	0.992258	12.5589	1.12521	14.651	1.26164	8.88674	0.793537	13.0448	1.06202	15.7049	1.33732	22.2737	2.11294	8.40975	0.775155	15.3822	1.53081	30.9869	2.53777
40985	i	novel	0.0140496	-0.0004096	chr15	.	426169	426490	MSTRG.15724.1	1	322	MSTRG.15724	LOC100811711	15.4907	1.33417	13.9037	1.28613	24.6429	2.12169	15.9224	1.42655	19.7793	1.70326	19.4161	1.73375	24.1988	1.97009	9.8882	0.842005	8.48758	0.805155	13.1832	1.21514	20.1894	2.00922	1.6646	0.136327
40979	i	novel	0.12262	-0.0004096	chr15	.	402426	402733	MSTRG.15726.1	1	308	MSTRG.15726	LOC100810647	2.34617	0.202068	2.77184	0.256402	2.64487	0.227717	1.16121	0.104038	0.982615	0.084616	5.40508	0.482644	0.698052	0.05683	3.51497	0.299309	0.714286	0.067759	4.48784	0.41366	0	0	2.19616	0.179861
41009	i	novel	0.0264948	-0.0004096	chr15	+	479514	479743	MSTRG.15734.1	1	230	MSTRG.15734	LOC100783762	4.24783	0.365852	8.86522	0.820054	14.4043	1.24018	8.68696	0.778302	14.6783	1.26399	3.68261	0.328837	9.2	0.748998	10.0174	0.853006	4.95652	0.470189	5.27692	0.486392	6.63478	0.660283	5.87391	0.481063
4252	u	novel	0.0356435	-0.0741376	chr1	.	50675482	50676212	MSTRG.1574.1	1	731	MSTRG.1574	.	8.9316	0.769252	4.56224	0.422018	3.24487	0.279376	0	0	0	0	0	0	6.74008	0.548729	6.41313	0.546095	12.1901	1.15639	0	0	0.75513	0.075149	0	0
41023	j	novel	0.0424091	-0.118784	chr15	-	537871	539247	MSTRG.15740.1	2	1298	MSTRG.15740	LOC102660607	3.02961	0.260931	5.86189	0.542238	9.53992	0.821364	11.5185	1.03199	7.29806	0.628459	1.09971	0.098198	4.51309	0.367423	4.23997	0.361044	2.94048	0.278942	1.89557	0.174721	7.38	0.734446	9.07014	0.742828
41028	j	novel	0.0342707	-0.045056	chr15	-	537916	538832	MSTRG.15740.6	3	702	MSTRG.15740	LOC102660607	8.40976	0.724307	16.0211	1.48199	0	0	0	0	7.07145	0.608945	9.15132	0.817162	11.2864	0.918858	12.0882	1.02934	19.171	1.81862	8.79419	0.810591	12.1653	1.21067	62.9486	5.15538
41047	i	novel	0.029684	-0.142131	chr15	.	570703	571083	MSTRG.15748.1	1	381	MSTRG.15748	LOC100798567	13.0144	1.12089	7.99475	0.739533	8.71391	0.750247	10.3123	0.923927	13.7717	1.18592	9.56693	0.854274	10.294	0.83806	12.8373	1.09313	7.67454	0.728028	24.7472	2.28103	8.30971	0.82697	9.00263	0.737299
41100	j	novel	0.0888185	-0.0131072	chr15	+	738039	739734	MSTRG.15769.1	2	1544	MSTRG.15769	LOC100305695	9.22085	0.794164	3.17307	0.293516	4.64711	0.400105	0.715026	0.064062	1.19495	0.102901	0.631477	0.056387	2.76309	0.224951	1.05052	0.089454	3.98255	0.377795	0.233596	0.021531	7.10409	0.706989	86.7844	7.10748
41130	i	novel	0.0130473	-0.0004096	chr15	.	813414	813686	MSTRG.15779.1	1	273	MSTRG.15779	LOC100795204	0.937729	0.080764	3.97802	0.367977	4.84615	0.417242	3.01465	0.270096	3.20513	0.276004	6.46886	0.577634	1.5641	0.127338	2.19048	0.186525	3.91575	0.371459	3.70057	0.341094	5.07326	0.504883	21.6604	1.77395
4261	i	novel	0.00533532	-0.0004096	chr1	.	50716154	50716699	MSTRG.1581.1	1	546	MSTRG.1581	LOC100785024	19.1465	1.64903	14.0604	1.30062	15.6264	1.34539	13.7527	1.23217	24.2491	2.08816	18.1081	1.61695	27.2582	2.21917	23.5	2.00108	12.5073	1.18648	22.1502	2.04166	21.2436	2.11413	23.4396	1.91966
41225	i	novel	0.00926408	-0.0004096	chr15	.	1118884	1119282	MSTRG.15815.1	1	399	MSTRG.15815	LOC100807969	3.25063	0.279967	0.394213	0.036466	3.4052	0.29318	3.02967	0.271441	0	0	2.1203	0.189331	4.57446	0.37242	0.504951	0.042998	0.13868	0.013156	0	0	0.75188	0.074826	0.879355	0.072018
41233	u	novel	0.0164281	-0.073728	chr15	.	1149898	1150936	MSTRG.15819.1	1	1039	MSTRG.15819	.	6.09047	0.524554	5.58807	0.516909	5.38306	0.463469	8.00481	0.717186	8.28778	0.713686	5.77093	0.515313	7.75265	0.631164	10.1039	0.860377	8.01925	0.760728	5.43503	0.500966	7.59865	0.756206	6.42348	0.526072
41341	i	novel	0.1722	-0.0004096	chr15	.	1505489	1505730	MSTRG.15862.1	1	242	MSTRG.15862	MYB52	1.15289	0.099295	0.615702	0.056954	0	0	0	0	0	0	0	0	0.214876	0.017494	0.066116	0.00563	0	0	0.954545	0.087984	0	0	11.0946	0.90863
41362	u	novel	0.011774	-0.0004096	chr15	.	1584128	1584475	MSTRG.15869.1	1	348	MSTRG.15869	.	8.00862	0.689758	14.0259	1.29743	12.6897	1.09255	15.4914	1.38794	20.8822	1.79823	40.8218	3.64516	11.7098	0.953325	31.8592	2.71289	5.31034	0.503754	16.1408	1.48775	10.6437	1.05924	0	0
41375	i	novel	0.0195498	-0.0004096	chr15	.	1618734	1618992	MSTRG.15878.1	1	259	MSTRG.15878	LOC100791181	0.238279	0.020522	8.82383	0.816226	14.5545	1.25311	16.8815	1.51249	12.2058	1.05108	10.4479	0.932939	9.81643	0.799183	16.3515	1.39237	12.9921	1.23246	7.79111	0.718133	8.01281	0.797423	6.02343	0.493308
41391	u	novel	0.00941283	-0.0004096	chr15	.	1738904	1739156	MSTRG.15882.1	1	253	MSTRG.15882	.	0.588933	0.050723	0	0	0.189723	0.016335	0	0	1.11462	0.095984	0	0	0	0	0	0	0	0	0	0	0	0	1.10672	0.090638
41392	u	novel	0.0141363	-0.0004096	chr15	.	1741390	1741678	MSTRG.15885.1	1	289	MSTRG.15885	.	0.702422	0.060497	3.21453	0.297352	1.74048	0.149852	7.44291	0.666842	0.920415	0.07926	3.0346	0.270973	2.42561	0.197475	1.72664	0.147028	0.99654	0.094535	1.20069	0.110672	9.92042	0.987265	1.14533	0.0938
41443	i	novel	0.00497054	-0.0004096	chr15	.	1913662	1913870	MSTRG.15907.1	1	209	MSTRG.15907	LOC100813327	4.66029	0.401376	7.00957	0.648402	7.2075	0.620548	6.88038	0.616443	2.45454	0.211369	6.64779	0.593611	0.239234	0.019477	2.48804	0.211863	2.57416	0.244192	15.0147	1.38396	2.85365	0.283991	12.4794	1.02204
41476	i	novel	0.0116815	-0.0004096	chr15	.	2051779	2051991	MSTRG.15917.1	1	213	MSTRG.15917	LOC100788715	0	0	0	0	0	0	2.44071	0.218674	5.22564	0.449996	6.17335	0.551246	0	0	0	0	1.30516	0.123811	0.199531	0.018391	0	0	0	0
41481	u	novel	0.0182137	-0.28672	chr15	-	2078142	2078511	MSTRG.15920.1	2	290	MSTRG.15920	.	10.7207	0.92334	5.9	0.545764	0.582587	0.050159	3.21034	0.287629	2.97931	0.256558	6.34828	0.566866	4.81034	0.391624	1.41215	0.120248	1.76752	0.167672	8.61379	0.793963	10.6069	1.05558	7.35517	0.602375
41482	u	novel	0.044164	-0.0004096	chr15	.	2079193	2079461	MSTRG.15921.1	1	269	MSTRG.15921	.	4.09665	0.352832	0	0	1.40892	0.121305	0.791822	0.070943	0.460967	0.039695	1.95539	0.174606	2.08178	0.169484	0.557621	0.047483	0	0	2.20446	0.203193	3.02974	0.301515	3.02541	0.247775
41483	u	novel	0.0120179	-0.0004096	chr15	.	2080502	2081043	MSTRG.15922.1	1	542	MSTRG.15922	.	2.33948	0.201493	1.80443	0.166914	0.98155	0.084509	0.241697	0.021655	1.45941	0.125674	0.640221	0.057168	0.053506	0.004356	2.28413	0.1945	0.357934	0.033955	2.21402	0.204074	2.49631	0.248429	3.90037	0.319433
41484	u	novel	0.0166545	-0.724992	chr15	.	2081478	2081678	MSTRG.15923.1	1	201	MSTRG.15923	.	0	0	0	0	1.17413	0.10109	1.83085	0.164033	2.64677	0.227921	2.9602	0.264329	1.0597	0.086273	3.10448	0.264354	1.75124	0.166128	3.59701	0.331549	0	0	6.38806	0.523171
41485	u	novel	0.00273931	-0.0004096	chr15	.	2082238	2082461	MSTRG.15924.1	1	224	MSTRG.15924	.	7.375	0.635186	3.90625	0.361337	0.875	0.075335	1.04911	0.093994	4.26786	0.367518	0	0	3.34821	0.272587	1.04911	0.089334	0.1875	0.017787	6.89732	0.63575	9.66071	0.96142	7.04911	0.577309
41536	o	novel	0.0525978	-0.045056	chr15	+	2206106	2208217	MSTRG.15944.1	2	1989	MSTRG.15944	LOC106796298	16.6412	1.43325	0	0	0	0	13.3849	1.19921	0	0	11.8261	1.056	23.5182	1.91468	0	0	0	0	13.3263	1.22833	10.0584	1.001	36.4711	2.98692
41553	i	novel	0.00632069	-0.083968	chr15	.	2233324	2233589	MSTRG.15949.1	1	266	MSTRG.15949	LOC100804426	9.74436	0.839252	13.4098	1.24044	13.6955	1.17915	9.09398	0.814769	7.26316	0.625453	14.5489	1.29913	5.06391	0.412267	9.7218	0.827837	9.25188	0.877659	7.05263	0.650065	11.8083	1.17514	14.0902	1.15396
41562	i	novel	0.00800836	-0.012288	chr15	.	2247779	2248739	MSTRG.15954.1	1	961	MSTRG.15954	LOC100804956	7.65765	0.65953	4.32674	0.400234	11.0619	0.952399	9.42872	0.84476	9.59093	0.825905	5.92477	0.529049	12.0419	0.980362	6.98061	0.594416	7.54943	0.716159	10.4991	0.967734	7.71696	0.76798	7.72425	0.632602
41583	i	novel	0.0133787	-0.0004096	chr15	.	2297769	2298021	MSTRG.15958.1	1	253	MSTRG.15958	LOC100806030	6.97907	0.601086	3.61778	0.334653	4.52883	0.389922	6.13931	0.550047	8.89984	0.766393	6.33454	0.56564	5.0411	0.41041	5.20109	0.442886	0.000608	5.8e-05	13.0207	1.20016	4.9179	0.489422	4.78159	0.391604
41586	i	novel	0.0068731	-0.0004096	chr15	.	2315273	2315613	MSTRG.15961.1	1	341	MSTRG.15961	LOC100814047	7.74965	0.667454	0.627566	0.058051	8.00729	0.689409	8.71496	0.78081	4.14263	0.356734	0.753299	0.067265	18.6589	1.51907	6.24268	0.531581	11.3328	1.07506	13.0531	1.20315	8.93284	0.888983	5.06507	0.41482
41608	i	novel	0.0293533	-0.0106496	chr15	.	2371897	2372744	MSTRG.15968.1	1	848	MSTRG.15968	LOC100791517	4.39564	0.378583	9.41079	0.87052	5.8327	0.502182	7.23549	0.648259	7.06045	0.607997	0.243858	0.021775	15.8519	1.29054	12.8199	1.09164	8.81049	0.835787	8.4047	0.77469	0.124259	0.012366	20.8666	1.70894
41624	u	novel	0.111685	-0.032768	chr15	.	2405537	2405805	MSTRG.15975.1	1	269	MSTRG.15975	.	7.09294	0.610893	3.14498	0.290918	1.01487	0.087378	7.65799	0.686112	23.6914	2.04014	10.4535	0.933443	1.71747	0.139824	10.8885	0.927182	1.11524	0.105795	18.2714	1.68413	2.19331	0.218275	1.95911	0.160447
41675	u	novel	0.0549252	-0.0004096	chr15	+	2485476	2487590	MSTRG.15981.1	2	2035	MSTRG.15981	.	8.50369	0.732397	9.58592	0.886721	8.94847	0.770441	6.58402	0.589891	5.2551	0.452533	5.43738	0.485529	9.24615	0.752754	49.7823	4.23909	9.29404	0.881658	9.92285	0.914623	12.0091	1.19512	34.7125	2.84289
41681	i	novel	0.0129442	-0.0004096	chr15	+	2501981	2502188	MSTRG.15984.1	1	208	MSTRG.15984	LOC100798045	5.95192	0.512621	6.35096	0.587479	7.73558	0.666015	4.20192	0.376468	14.3606	1.23663	9.07212	0.81009	15.4567	1.25838	10.25	0.872814	5.44712	0.516728	21.5962	1.99059	5.13942	0.511468	12.8894	1.05562
41723	j	novel	0.0135276	-0.002048	chr15	+	2631464	2632508	MSTRG.15996.3	2	395	MSTRG.15996	LOC100815102	6.63897	0.571794	6.16259	0.570054	8.32546	0.716803	4.24513	0.380339	13.226	1.13893	0	0	1.42527	0.116035	9.38711	0.799336	0.774797	0.073499	7.63612	0.703847	5.52185	0.549526	6.18825	0.506806
41789	j	novel	0.122587	-0.086016	chr15	-	2838912	2840201	MSTRG.16021.4	2	499	MSTRG.16021	LOC100812972	7.70524	0.663629	5.12409	0.473991	4.35019	0.374541	2.19964	0.197075	4.17884	0.359853	1.45634	0.130044	9.12133	0.742593	4.88714	0.416152	3.08358	0.292517	5.27128	0.485872	5.00417	0.498007	14.2669	1.16843
41799	i	novel	0.0156434	-0.0004096	chr15	.	2857348	2857550	MSTRG.16024.1	1	203	MSTRG.16024	LOC100779272	6.73892	0.580402	2.23645	0.206877	1.00985	0.086946	4.29557	0.384858	0.788177	0.067872	2.20197	0.196624	5.28079	0.429924	7.33498	0.624592	3.73399	0.354217	1.13793	0.104887	2.31527	0.230412	3	0.245695
41804	u	novel	0.00715449	-0.0466944	chr15	.	2883438	2884344	MSTRG.16027.1	1	907	MSTRG.16027	.	0.310915	0.026778	0.310915	0.02876	1.72216	0.148274	15.1566	1.35794	12.9625	1.11624	10.968	0.979384	0	0	0.16538	0.014083	0.661521	0.062754	7.40904	0.682917	4.51599	0.449424	0	0
41811	j	novel	0.0426004	-0.077824	chr15	-	2901643	2902926	MSTRG.16029.4	5	366	MSTRG.16029	LOC100803896	7.7699	0.669198	3.77334	0.349043	7.23239	0.622691	1.10594	0.099086	1.66475	0.143357	1.79881	0.160624	3.05606	0.248802	2.08543	0.177579	1.04698	0.099319	0.007278	0.000671	0.867113	0.086294	1.95374	0.160008
41815	u	novel	0.00998528	-0.352256	chr15	.	2912567	2912780	MSTRG.16030.1	1	214	MSTRG.16030	.	0.64486	0.05554	0	0	0	0	0	0	0	0	0	0	0	0	0	0	1.15421	0.109491	0	0	0	0	0	0
41813	i	novel	0.0622252	-0.0004096	chr15	.	2904681	2905012	MSTRG.16033.1	1	332	MSTRG.16033	LOC100500463	10.9573	0.943719	8.03253	0.743028	11.9955	1.03278	12.06	1.0805	6.82357	0.587599	10.5072	0.938231	13.5266	1.10124	12.9033	1.09875	10.904	1.03438	13.8243	1.27423	5.59565	0.55687	19.1438	1.56784
41823	i	novel	1.71261e-05	-0.0004096	chr15	-	2941009	2941323	MSTRG.16036.4	1	315	MSTRG.16036	LOC100780881	3.35756	0.289177	1.74631	0.161538	0.190476	0.0164	6.02222	0.539557	15.7801	1.35887	4.66667	0.416708	3.64762	0.296963	1.59048	0.135433	4.20952	0.399327	10.1327	0.933966	3.33333	0.331728	2.54961	0.208808
41824	j	novel	0.00712704	-0.0004096	chr15	-	2944437	2945750	MSTRG.16036.5	2	572	MSTRG.16036	LOC100780881	1.17483	0.101184	0.909484	0.084129	0.493007	0.042447	1.79692	0.160994	2.93991	0.253165	2.25943	0.201755	0.732619	0.059645	0.511621	0.043566	1.56461	0.148423	5.06129	0.466517	0.992258	0.098748	0	0
41835	i	novel	0.14862	-0.0004096	chr15	.	2983828	2984033	MSTRG.16041.1	1	206	MSTRG.16041	LOC100782495	4.70874	0.405549	10.6165	0.982052	4.16019	0.358183	3.90291	0.349679	9.18447	0.790903	12.267	1.09537	6.92233	0.563566	4.68932	0.399308	8.01456	0.760283	3.62621	0.334241	1.75728	0.174882	2.23301	0.182879
41836	i	novel	0.0088134	-0.1024	chr15	.	2986707	2987029	MSTRG.16042.1	1	323	MSTRG.16042	LOC100782495	3.12694	0.269313	3.02167	0.279512	0.247678	0.021324	1.09907	0.09847	4.25697	0.366581	0.965944	0.086253	2.77709	0.226091	0.566563	0.048244	0.371517	0.035243	1.30031	0.119854	0.839009	0.083497	1.73994	0.142498
4313	i	novel	0.0144457	-0.0004096	chr1	.	50927161	50927361	MSTRG.1606.1	1	201	MSTRG.1606	LOC100792599	0.19602	0.016883	0	0	0.105473	0.009081	0.212687	0.019056	1.26382	0.108832	0.03838	0.003427	4.37451	0.356141	0.247761	0.021097	1.65666	0.157155	3.23081	0.297795	0.465174	0.046293	0.002488	0.000204
41902	i	novel	0.0674657	-0.0004096	chr15	.	3186547	3186754	MSTRG.16067.1	1	208	MSTRG.16067	LOC100807097	3.65246	0.314575	7.64423	0.70711	3.87019	0.333214	3.83654	0.343732	7.96154	0.685593	11.1154	0.992543	1.10577	0.090024	3.91346	0.333241	8.17308	0.77532	2.42308	0.223343	3.86058	0.384199	1.86058	0.152378
41908	i	novel	0.06454	-0.0004096	chr15	.	3190930	3191191	MSTRG.16070.1	1	262	MSTRG.16070	LOC100800345	17.2943	1.48951	20.0654	1.8561	22.7286	1.95688	19.4019	1.7383	16.2793	1.40186	17.8569	1.59452	18.6188	1.51581	21.2867	1.81262	12.9105	1.22472	7.70846	0.710515	11.2978	1.12434	6.83844	0.560056
41910	u	novel	0.0239945	-0.0004096	chr15	+	3205093	3205668	MSTRG.16071.1	2	270	MSTRG.16071	.	0.97284	0.083788	2.4	0.222006	0	0	0.97423	0.087285	6.62222	0.57026	5.26296	0.469954	1.75185	0.142623	0	0	1.48148	0.140537	10.6037	0.97738	0.318519	0.031699	3.07407	0.251761
41911	u	novel	0.011238	-0.241664	chr15	.	3206555	3207311	MSTRG.16072.1	1	757	MSTRG.16072	.	1.64861	0.14199	2.74108	0.253557	1.37781	0.118626	1.80977	0.162146	4.86394	0.418849	5.71995	0.51076	0.726552	0.059151	1.16645	0.099326	1.95112	0.185089	4.7424	0.437124	1.56935	0.15618	0.852048	0.069781
41917	i	novel	0.0215481	-0.14336	chr15	.	3237652	3238195	MSTRG.16074.1	1	544	MSTRG.16074	LOC100306247	18.04	1.55373	18.3539	1.69778	15.4246	1.32802	10.3254	0.925097	17.8304	1.53543	11.568	1.03296	8.38235	0.682431	13.4565	1.14586	9.39265	0.891012	18.7263	1.72607	7.64453	0.760772	11.4806	0.940239
41929	i	novel	0.0600078	-0.0118784	chr15	+	3264268	3265266	MSTRG.16078.3	1	999	MSTRG.16078	LOC100789415	4.61662	0.397615	4.06406	0.375936	5.64364	0.485904	3.88288	0.347884	6.85786	0.590551	4.72973	0.422339	6.48749	0.528164	2.8008	0.238495	6.07908	0.576678	9.65966	0.890364	2.76977	0.275643	7.07608	0.579518
41932	j	novel	0.028575	-0.024576	chr15	+	3267854	3268905	MSTRG.16078.4	2	842	MSTRG.16078	LOC100789415	4.14517	0.35701	3.27192	0.302661	2.87174	0.24725	5.24925	0.470303	1.92386	0.165669	3.62933	0.324079	2.17879	0.177382	1.13204	0.096396	2.6268	0.249185	1.53519	0.141503	2.24466	0.223385	5.83979	0.478268
41930	i	novel	0.0238736	-0.0004096	chr15	+	3265822	3266222	MSTRG.16079.1	1	401	MSTRG.16079	LOC100789415	2.57107	0.221439	2.46135	0.22768	1.40648	0.121095	1.69077	0.151484	0.68093	0.058637	2.5183	0.224871	3.66833	0.298649	1.49377	0.127198	3.30673	0.313686	3.06733	0.282727	1.09975	0.109446	5.70075	0.466881
41931	i	novel	0.00487712	-0.0004096	chr15	.	3266788	3266991	MSTRG.16080.1	1	204	MSTRG.16080	LOC100789415	0.007353	0.000633	0.07598	0.007028	1.15503	0.099446	0.02451	0.002196	3.34256	0.287838	0.127451	0.011381	1.46078	0.118926	0.397059	0.033811	0.296684	0.028144	0.372549	0.034339	0	0	0	0
41935	u	novel	0.0205356	-0.0458752	chr15	+	3271870	3272534	MSTRG.16083.1	2	411	MSTRG.16083	.	5.58121	0.480693	4.47883	0.414302	4.83114	0.41595	7.5705	0.678273	8.09269	0.696887	8.78046	0.784047	6.08645	0.495515	5.79022	0.493052	0.754258	0.071551	7.39724	0.681829	4.30145	0.428074	2.08728	0.170944
41957	i	novel	1.88747e-05	-0.0004096	chr15	.	3357421	3357668	MSTRG.16093.1	1	248	MSTRG.16093	LOC100791519	0.225806	0.019448	0	0	2.00807	0.17289	0	0	0	0	0	0	0	0	1.20968	0.103007	0	0	1.44758	0.133429	0	0	0	0
42004	u	novel	0.0935602	-0.0434176	chr15	.	3492674	3492981	MSTRG.16099.1	1	308	MSTRG.16099	.	13.0909	1.12748	21.7045	2.00772	16.1558	1.39098	6.40584	0.573927	21.9286	1.88834	7.28247	0.650284	7.25649	0.590771	4.40909	0.375445	8.93182	0.847297	13.6201	1.25541	7.69805	0.766098	36.1071	2.95711
42001	u	novel	0.0101781	-1.00352	chr15	-	3482937	3483873	MSTRG.16100.1	2	350	MSTRG.16100	.	17.2457	1.48532	14.5914	1.34974	16.2486	1.39896	14.2657	1.27813	19.66	1.69298	12.1429	1.08429	16.8371	1.37076	15.9571	1.35879	19.3314	1.83383	8.05429	0.742391	16.1371	1.60594	11.2086	0.917961
42005	u	novel	0.0269222	-0.0004096	chr15	.	3494662	3496293	MSTRG.16103.1	1	1632	MSTRG.16103	.	46.2151	3.98036	52.614	4.86692	69.9694	6.02419	41.8879	3.75291	44.8431	3.86158	34.5172	3.08219	34.7279	2.8273	31.8303	2.71043	33.8364	3.20981	19.693	1.81517	19.7163	1.96214	27.6955	2.26821
42045	i	novel	0.0256061	-0.0004096	chr15	.	3598167	3598604	MSTRG.16109.1	1	438	MSTRG.16109	LOC100798050	0.643836	0.055452	1.57991	0.146145	0.643836	0.055433	8.45205	0.757256	7.75571	0.667868	10.5868	0.945339	0	0	1.51598	0.12909	0	0	4.96575	0.457711	0.684932	0.068163	0	0
42078	u	novel	0.147513	-0.06144	chr15	-	3704218	3707686	MSTRG.16123.1	1	3469	MSTRG.16123	.	17.904	1.54202	11.4442	1.05862	12.8818	1.10909	23.9245	2.1435	21.7858	1.87604	18.0185	1.60896	6.41395	0.522178	10.5613	0.899318	10.4604	0.992299	4.03784	0.372182	9.68521	0.963858	16.3249	1.33698
42079	u	novel	0.0201981	-0.012288	chr15	-	3706249	3707349	MSTRG.16123.2	2	1018	MSTRG.16123	.	0	0	0	0	0	0	0	0	0	0	0	0	0	0	0	0	0	0	0	0	0	0	0	0
42147	i	novel	0.0118965	-0.0004096	chr15	+	3822831	3823209	MSTRG.16144.1	1	379	MSTRG.16144	LOC100805844	0	0	0	0	0.3219	0.027715	0	0	0.005277	0.000454	0	0	2.37467	0.193328	0.050132	0.004269	0	0	0.659631	0.0608	0	0	0	0
42168	u	novel	0.0932387	-0.0004096	chr15	.	3906873	3908124	MSTRG.16151.1	1	1252	MSTRG.16151	.	12.5128	1.07769	0.77476	0.071667	2.49681	0.214969	0	0	0	0	0.22524	0.020113	13.4145	1.09211	7.38978	0.629258	1.19808	0.113653	0	0	0.239617	0.023846	15.3722	1.25896
42179	i	novel	0.00648277	-0.0004096	chr15	.	3983015	3983491	MSTRG.16162.1	1	477	MSTRG.16162	LOC100500486	1.48428	0.127836	3.68102	0.340503	0.421384	0.03628	3.99288	0.357739	4.12399	0.355129	4.55361	0.406612	0	0	6.5298	0.556029	2.94947	0.279795	2.5357	0.233725	3.73256	0.371459	3.91793	0.320871
42223	i	novel	0.127188	-0.0512	chr15	.	4137844	4138194	MSTRG.16179.1	1	351	MSTRG.16179	LOC100817945	15.037	1.29509	12.1481	1.12373	11.5185	0.991717	19.7094	1.76585	27.6695	2.38271	18.3077	1.63478	5.92872	0.482674	11.8205	1.00655	11.8234	1.1216	29.0513	2.67776	17.037	1.6955	3.46439	0.283727
42250	i	novel	0.00666095	-0.0004096	chr15	.	4212573	4212802	MSTRG.16187.1	1	230	MSTRG.16187	LOC100818124	5.79361	0.498986	6.55979	0.606796	8.30508	0.715048	7.77304	0.69642	5.46728	0.470804	9.71992	0.867936	15.3775	1.25193	8.88915	0.756934	9.55892	0.906785	17.2324	1.58837	5.10288	0.507831	7.02864	0.575633
42251	i	novel	0.0036497	-0.0004096	chr15	.	4215979	4216236	MSTRG.16188.1	1	258	MSTRG.16188	LOC100818124	0.292636	0.025204	0.12582	0.011639	0.168051	0.014469	0.070413	0.006309	0.264212	0.022752	2.28617	0.204142	9.42248	0.76711	1.23954	0.10555	2.18217	0.207007	4.89172	0.450887	6.84669	0.681372	0.327243	0.026801
42298	u	novel	0.0142619	-0.2048	chr15	.	4337604	4337838	MSTRG.16201.1	1	235	MSTRG.16201	.	3.59574	0.309691	5.35745	0.495577	5.58298	0.480681	0	0	3.46383	0.298281	2.4	0.214307	0	0	0	0	2.54894	0.241799	3.80851	0.351044	1.68085	0.167276	1.2766	0.104551
42327	o	novel	0.0180796	-0.147456	chr15	+	4418883	4419979	MSTRG.16217.1	2	933	MSTRG.16217	LOC102660017	34.8812	3.00421	22.3267	2.06528	20.6938	1.78169	15.8827	1.423	10.782	0.928468	15.2739	1.36388	15.0843	1.22805	23.8349	2.02961	20.3153	1.92717	5.76054	0.530969	8.92323	0.888026	0	0
42332	u	novel	0.0186984	-0.0786432	chr15	.	4433472	4434050	MSTRG.16219.1	1	579	MSTRG.16219	.	0	0	0	0	0	0	0	0	0	0	0	0	1.03627	0.084366	0	0	0	0	14.9482	1.37783	0	0	0	0
42348	i	novel	0.0353546	-0.0004096	chr15	+	4492158	4492985	MSTRG.16224.3	1	828	MSTRG.16224	LOC100779995	32.2524	2.7778	20.913	1.93451	34.2198	2.94624	13.3104	1.19253	9.47705	0.816098	11.343	1.01287	8.66304	0.705282	50.5701	4.30617	14.8092	1.40484	9.25362	0.852938	12.5737	1.25131	24.215	1.98316
42347	i	novel	0.00339061	-0.0004096	chr15	.	4486853	4487430	MSTRG.16225.1	1	578	MSTRG.16225	LOC100779995	7.08824	0.610488	5.76125	0.532929	11.2682	0.970162	6.03979	0.541131	1.76471	0.151964	2.24567	0.200526	4.38062	0.356639	22.2059	1.89089	8.68166	0.823566	2.5173	0.232028	6.41523	0.638433	12.026	0.984904
42388	j	novel	0.0443657	-0.090112	chr15	-	4604843	4610947	MSTRG.16238.1	3	832	MSTRG.16238	LOC102663065	12.4275	1.07034	12.5288	1.15895	10.9873	0.945979	27.3345	2.44901	33.8923	2.91857	32.6713	2.91737	36.8134	2.99708	20.3504	1.73289	10.0647	0.954767	40.305	3.71505	17.1623	1.70797	15.3545	1.25751
42391	x	novel	0.00272711	-0.110592	chr15	+	4622960	4623995	MSTRG.16240.1	2	368	MSTRG.16240	LOC100811348	1.13315	0.097595	0.965455	0.089307	0.75	0.064573	0	0	0.46062	0.039665	1.59239	0.142192	2.75272	0.224106	1.56794	0.133514	2.61821	0.24837	0	0	0.407609	0.040565	43.3389	3.54938
42414	u	novel	0.0185037	-0.04096	chr15	.	4676657	4676887	MSTRG.16244.1	1	231	MSTRG.16244	.	0	0	0	0	0	0	0	0	0	0	0	0	2.36364	0.19243	0	0	0	0	0	0	0.316017	0.03145	0	0
42417	u	novel	0.0142443	-0.0004096	chr15	.	4685629	4685887	MSTRG.16248.1	1	259	MSTRG.16248	.	0	0	0	0	0	0	0	0	0	0	0.610039	0.054473	0.239382	0.019489	0	0	0.447876	0.042487	0	0	0	0	1.62162	0.132808
42430	i	novel	0.0297401	-0.139264	chr15	.	4706943	4707163	MSTRG.16255.1	1	221	MSTRG.16255	LOC100782483	19.905	1.71436	21.8394	2.02019	40.9819	3.52844	5.35294	0.479593	15.3439	1.32131	12.8416	1.14669	55.3032	4.50238	19.8326	1.6888	15.8824	1.50664	11.7828	1.08606	19.4299	1.93363	40.1312	3.28667
42436	j	novel	0.186665	-0.086016	chr15	+	4719611	4722859	MSTRG.16258.2	5	459	MSTRG.16258	LOC100787820	0	0	0	0	0	0	0	0	0	0	0	0	0	0	2.35586	0.200607	0	0	4.04405	0.372754	0.961267	0.095664	4.30734	0.352763
42437	j	novel	0.0598006	-0.02048	chr15	+	4720848	4722990	MSTRG.16258.3	2	394	MSTRG.16258	LOC100787820	2.8181	0.242714	1.47659	0.136588	2.87073	0.247163	0	0	3.41823	0.294354	1.97438	0.176301	1.32475	0.107852	5.2403	0.446225	0	0	1.68443	0.15526	0	0	0	0
42455	i	novel	0.00874646	-0.0004096	chr15	.	4771319	4771599	MSTRG.16264.1	1	281	MSTRG.16264	LOC100797688	5.56584	0.479369	1.12811	0.104353	3.05603	0.263117	2.65836	0.238174	4.84948	0.417603	3.45068	0.308127	1.51601	0.123423	5.66073	0.482025	10.8889	1.03296	7.76891	0.716087	3.69751	0.36797	2.77331	0.227129
42458	i	novel	0.00753743	-0.0004096	chr15	-	4776968	4777283	MSTRG.16266.1	1	316	MSTRG.16266	LOC100799797	0	0	0	0	8.22785	0.708398	1.23734	0.110859	0	0	0.00211	0.000188	5.66456	0.461167	0.949367	0.080841	1.68987	0.160306	0	0	5.28481	0.525936	0.892405	0.073086
4355	u	novel	0.0238411	-0.0004096	chr1	.	51104713	51105084	MSTRG.1627.1	1	372	MSTRG.1627	.	0	0	0	0	0	0	0	0	0	0	0	0	0	0	0	0	0	0	0	0	0	0	0	0
42472	i	novel	0.0137871	-0.049152	chr15	.	4836706	4836935	MSTRG.16274.1	1	230	MSTRG.16274	LOC100818473	0.973913	0.08388	0	0	3.59565	0.309577	5.26087	0.471344	5.88261	0.50657	12.3391	1.10182	0	0	0	0	3.35652	0.318409	1.1913	0.109807	0.565217	0.05625	0	0
42506	i	novel	0.043981	-0.0004096	chr15	.	4954167	4954398	MSTRG.16289.1	1	232	MSTRG.16289	LOC100797331	0	0	1.21552	0.112438	0.551724	0.047502	0	0	0	0	1.69828	0.151647	2.71121	0.220727	0	0	0	0	3.77586	0.348034	0	0	0	0
42545	u	novel	0.0117759	-0.0004096	chr15	.	5069748	5070079	MSTRG.16299.1	1	332	MSTRG.16299	.	1.61145	0.138789	6.18072	0.571732	1.46687	0.126294	0	0	0	0	0	0	0	0	5	0.425763	0	0	0.843373	0.077737	7.58133	0.754482	26.6235	2.18042
42583	u	novel	0.0169308	-0.0049152	chr15	.	5196661	5197593	MSTRG.16315.1	1	933	MSTRG.16315	.	18.03	1.55287	10.4544	0.967061	15.2915	1.31656	0.449089	0.040236	1.90782	0.164289	0.717042	0.064028	13.9979	1.1396	11.5155	0.980578	8.95498	0.849494	0.644159	0.059374	1.28403	0.127785	0.640943	0.052492
42624	i	novel	0.00972481	-0.0004096	chr15	.	5330375	5330592	MSTRG.16333.1	1	218	MSTRG.16333	LOC100784624	4.78899	0.412461	5.84404	0.540587	4.07798	0.351104	7.02294	0.629215	3.55505	0.306136	11.0413	0.985926	0	0	6.83945	0.582397	4.57339	0.433845	16.0963	1.48365	4.82569	0.480245	0	0
42625	i	novel	0.0126501	-0.118784	chr15	.	5330929	5331519	MSTRG.16334.1	1	591	MSTRG.16334	LOC100784624	0.477157	0.041096	1.61863	0.149727	0.401208	0.034543	1.6578	0.148529	14.9778	1.28978	6.82736	0.609646	0.749637	0.06103	4.60504	0.392131	2.9049	0.275567	9.69879	0.89397	3.58037	0.356313	0	0
42627	u	novel	0.0103782	-0.0823296	chr15	.	5341925	5342262	MSTRG.16336.1	1	338	MSTRG.16336	.	0	0	0	0	0	0	0	0	0	0	0	0	0	0	0	0	0	0	4.27811	0.394328	0	0	0	0
42619	i	novel	0.00311486	-0.0004096	chr15	.	5305969	5306240	MSTRG.16339.1	1	272	MSTRG.16339	LOC100804771	4.48162	0.385988	0.23083	0.021352	5.43015	0.467523	9.11765	0.816889	6.94118	0.597726	2.65441	0.237024	10.4779	0.853038	9.20855	0.784132	4.3629	0.413877	0.754101	0.069508	10.1728	1.01238	3.52206	0.28845
42620	i	novel	0.0261287	-0.155648	chr15	-	5308127	5308900	MSTRG.16340.1	1	774	MSTRG.16340	LOC100804771	3.10584	0.267496	3.43669	0.317902	4.28141	0.368619	5.31912	0.476563	8.1406	0.701013	7.32558	0.654134	3.61757	0.294517	3.87954	0.330353	5.80749	0.550915	4.74806	0.437645	5.25969	0.523436	4.89018	0.400497
42642	u	novel	0.0837009	-0.016384	chr15	.	5382482	5382689	MSTRG.16344.1	1	208	MSTRG.16344	.	5.36058	0.46169	2.57692	0.238372	4.64904	0.400271	0	0	0.894231	0.077005	0	0	0.423077	0.034444	0.721154	0.061408	1.97115	0.186989	0	0	0	0	0	0
42653	u	novel	0.269819	-0.086016	chr15	+	5437409	5440211	MSTRG.16348.1	2	1298	MSTRG.16348	.	151.631	13.0595	172.755	15.9803	130.315	11.2199	40.0077	3.58446	31.8704	2.74446	29.2008	2.60747	25.3684	2.06531	19.5367	1.6636	93.625	8.88152	36.1926	3.336	50.9516	5.07062	0.150346	0.012313
42654	u	novel	0.250049	-0.0221184	chr15	+	5437409	5440211	MSTRG.16348.2	2	1286	MSTRG.16348	.	27.893	2.40234	32.0692	2.96647	18.3717	1.58176	4.54514	0.407219	5.45743	0.469956	1.55779	0.139102	0.876981	0.071397	1.14963	0.097894	9.95668	0.944518	0	0	8.93379	0.889077	1.02275	0.083761
4371	i	novel	0.00480497	-0.0004096	chr1	.	51185633	51185891	MSTRG.1635.1	1	259	MSTRG.1635	LOC100777687	1.45946	0.125699	0	0	10.7259	0.923472	3.79923	0.340389	5.80695	0.500055	10.5019	0.937764	4.37188	0.355927	1	0.085153	1.01544	0.096328	0.561776	0.051781	2.28958	0.227855	0	0
42717	i	novel	0.0918477	-0.0004096	chr15	.	5617536	5617784	MSTRG.16369.1	1	249	MSTRG.16369	LOC100805658	2.249	0.193699	1.11245	0.102904	0	0	0	0	2.00803	0.172918	5.43775	0.485561	0.598394	0.048717	1.14458	0.097464	0	0	0.526104	0.048493	0.204819	0.020383	0.598394	0.049007
42747	u	novel	0.0109514	-0.0004096	chr15	.	5690995	5691195	MSTRG.16379.1	1	201	MSTRG.16379	.	1.14925	0.098982	0	0	0.442786	0.038123	0	0	1.21393	0.104535	0	0	0	0	0	0	0	0	0.756219	0.069703	1.24378	0.123779	0.696517	0.057043
4377	i	novel	0.0139512	-0.0004096	chr1	.	51192001	51192252	MSTRG.1638.1	1	252	MSTRG.1638	LOC100801974	5.54463	0.477542	2.87914	0.266327	0.074515	0.006416	2.85153	0.255481	9.97688	0.85914	0.172799	0.01543	5.88368	0.479006	6.8513	0.583406	1.27083	0.120555	9.38962	0.865473	1.84033	0.183147	0.248677	0.020366
4378	i	novel	0.0277735	-0.0004096	chr1	.	51192707	51192966	MSTRG.1639.1	1	260	MSTRG.1639	LOC100801974	6.07308	0.523056	9.32692	0.862763	3.84615	0.331145	9.73846	0.87251	4.26154	0.366974	6.07692	0.542636	8.7	0.708291	6.85385	0.583623	4.35385	0.413018	8.56923	0.789855	7.88462	0.784665	12.1077	0.991598
42781	i	novel	0.101435	-0.0004096	chr15	+	5798045	5798276	MSTRG.16393.7	1	232	MSTRG.16393	LOC100816007	0	0	0	0	0	0	0	0	0	0	0	0	0	0	0	0	0	0	1.38793	0.12793	0	0	0	0
42784	j	novel	0.0825676	-0.057344	chr15	+	5803914	5804610	MSTRG.16393.8	2	547	MSTRG.16393	LOC100816007	0	0	0	0	0	0	0	0	0.584887	0.050366	0	0	0	0	0	0	0	0	1.53554	0.141536	0	0	0	0
42782	i	novel	0.00709539	-0.0004096	chr15	.	5799559	5799892	MSTRG.16394.1	1	334	MSTRG.16394	LOC100816007	0	0	0	0	0	0	0	0	0.143713	0.012376	0	0	0	0	0	0	0	0	0.486066	0.044802	0	0	0	0
42783	i	novel	0.00980115	-0.0004096	chr15	.	5800467	5800695	MSTRG.16395.1	1	229	MSTRG.16395	LOC100816007	0	0	0	0	0	0	0	0	0	0	0	0	0	0	0	0	0	0	0.646288	0.059571	0	0	0	0
42790	j	novel	0.0392336	-0.0131072	chr15	-	5832358	5833691	MSTRG.16397.3	5	791	MSTRG.16397	LOC106796061	0	0	0.986933	0.091294	0	0	0.324333	0.029058	2.8116	0.242116	0	0	0.650123	0.052928	20.4261	1.73934	0.575432	0.054587	2.2175	0.204394	6.06075	0.603157	0	0
42792	u	novel	0.0395397	-0.0692224	chr15	.	5864153	5864823	MSTRG.16399.1	1	671	MSTRG.16399	.	0	0	1.2608	0.116627	0	0	0.837556	0.07504	0.418778	0.036062	0.33234	0.029676	2.45902	0.200195	14.6692	1.24912	1.11624	0.10589	1.78838	0.164841	2.68256	0.266965	0	0
4379	i	novel	0.0104732	-0.0004096	chr1	.	51193297	51193575	MSTRG.1640.1	1	279	MSTRG.1640	LOC100801974	2.37294	0.204374	0.046595	0.00431	0	0	1.13418	0.101617	1.14337	0.098459	2.43011	0.216995	1.75251	0.142677	5.04286	0.429413	3.69415	0.350437	2.46282	0.227007	1.80251	0.179383	3.5914	0.294129
42840	i	novel	0.0117296	-0.0004096	chr15	-	5998201	5998443	MSTRG.16417.2	1	243	MSTRG.16417	LOC100804763	8.6749	0.747143	7.38272	0.682919	9.16461	0.789051	3.62963	0.325194	6.9465	0.598185	7.0823	0.632411	3.23045	0.263	8.0535	0.685776	7.88066	0.747581	7.06584	0.651283	9.74897	0.970203	4.90535	0.401739
42839	i	novel	0.0156341	-0.018432	chr15	.	5997350	5997936	MSTRG.16418.1	1	587	MSTRG.16418	LOC100804763	2.72128	0.234375	5.7546	0.532315	10.0003	0.861	4.68475	0.419727	5.46793	0.470861	1.36707	0.122072	7.37429	0.600361	5.96996	0.508357	3.73325	0.354146	3.82775	0.352817	4.3746	0.435353	7.92282	0.648865
42849	u	novel	0.00834161	-0.024576	chr15	.	6026535	6026930	MSTRG.16423.1	1	396	MSTRG.16423	.	17.6364	1.51897	20.9318	1.93624	18.6919	1.60933	15.5455	1.39278	10.7702	0.927456	17.9874	1.60617	4.2298	0.34436	9.51515	0.81024	10.8813	1.03223	7.13384	0.65755	10.2702	1.02208	3.75505	0.307532
42850	u	novel	0.00541294	-0.0004096	chr15	.	6027991	6028238	MSTRG.16424.1	1	248	MSTRG.16424	.	6.69758	0.576842	4.93548	0.456544	4.66936	0.40202	8.7379	0.782866	2.08468	0.179518	3.9879	0.356098	3.96774	0.323025	5.14113	0.43778	0.987903	0.093715	3.75807	0.346394	0.858871	0.085474	2.91129	0.238429
42851	u	novel	0.0109328	-0.0004096	chr15	.	6029886	6030106	MSTRG.16425.1	1	221	MSTRG.16425	.	0	0	0.515837	0.047716	1.77376	0.152716	2.8371	0.254188	0.484163	0.041693	0	0	0.475113	0.03868	0.606335	0.051631	3.40724	0.32322	1.38461	0.127625	3.19909	0.318369	2.87783	0.235689
42852	u	novel	1.78413e-05	-0.0004096	chr15	.	6030714	6030948	MSTRG.16426.1	1	235	MSTRG.16426	.	2.94468	0.253616	2.45106	0.226729	0.719149	0.061917	1.5234	0.136488	2.42553	0.20887	8.69362	0.776292	2.19149	0.178415	6.06808	0.516713	3.35319	0.318093	4.88936	0.450669	1.25106	0.124504	2.22553	0.182267
4390	j	novel	0.0625609	-0.024576	chr1	+	51244206	51248723	MSTRG.1643.1	2	4427	MSTRG.1643	LOC100803913	11.4633	0.9873	11.8159	1.093	13.362	1.15043	11.5705	1.03665	1.08596	0.093516	11.0899	0.990266	18.8528	1.53486	5.97474	0.508764	5.08698	0.482565	6.02364	0.55522	3.81817	0.379978	1.68848	0.138284
4389	j	novel	0.0706632	-0.167936	chr1	+	51244206	51248716	MSTRG.1643.2	4	4105	MSTRG.1643	LOC100803913	78.4075	6.753	74.6393	6.90431	74.7252	6.43366	21.0856	1.88915	62.24	5.35968	95.7164	8.54695	75.2245	6.12423	19.872	1.69215	17.0107	1.61368	43.4338	4.00345	19.2667	1.91739	257.472	21.0865
4391	j	novel	0.0598993	-0.0180224	chr1	+	51244222	51246224	MSTRG.1643.4	2	1908	MSTRG.1643	LOC100803913	10.4285	0.898178	9.71244	0.898424	12.089	1.04083	37.6697	3.37499	24.3719	2.09874	10.0641	0.898668	12.7401	1.0372	11.0113	0.937642	5.74736	0.54521	9.22842	0.850616	7.57282	0.753635	70.6695	5.7877
4392	j	novel	0.166697	-0.069632	chr1	+	51244222	51246224	MSTRG.1643.5	3	1687	MSTRG.1643	LOC100803913	11.5267	0.992761	8.83614	0.817364	4.90934	0.422683	16.658	1.49246	42.1246	3.62748	0.093805	0.008376	0.151162	0.012307	12.6486	1.07706	5.97335	0.566649	15.3858	1.41816	11.2747	1.12204	126.281	10.3422
4393	j	novel	0.0671732	-0.18432	chr1	+	51244223	51246224	MSTRG.1643.6	4	1587	MSTRG.1643	LOC100803913	101.205	8.71649	81.4738	7.53652	96.0403	8.26884	37.5397	3.36335	22.1023	1.90329	34.3793	3.06989	16.1005	1.31079	121.478	10.3441	134.684	12.7765	127.948	11.7934	130.355	12.9727	56.5893	4.63456
4394	o	novel	0.158609	-0.0049152	chr1	+	51244225	51246224	MSTRG.1643.7	3	1570	MSTRG.1643	LOC100803913	0	0	0	0	0	0	0	0	0	0	12.8795	1.15007	20.2602	1.64944	0	0	0	0	0	0	0	0	0	0
42919	i	novel	0.00498619	-0.049152	chr15	.	6174633	6174939	MSTRG.16443.1	1	307	MSTRG.16443	LOC100305782	0.81759	0.070417	4.60072	0.425578	0	0	1.20847	0.108272	2.47231	0.212899	0.856062	0.076442	0.129207	0.010519	2.98924	0.254541	0.613192	0.058169	0.314875	0.029023	5.20195	0.517691	4.18893	0.343065
42937	j	novel	0.0940954	-0.0524288	chr15	+	6255258	6257137	MSTRG.16451.2	2	574	MSTRG.16451	LOC100526907	0	0	0	0	9.39883	0.809216	7.59035	0.680053	0	0	24.4386	2.18223	9.41156	0.766221	6.87501	0.585424	0	0	0	0	0	0	13.3335	1.09199
42969	u	novel	0.00358103	-0.02048	chr15	.	6430810	6431325	MSTRG.16468.1	1	516	MSTRG.16468	.	389.192	33.5199	648.357	59.9745	592.787	51.0375	327.36	29.3296	715.655	61.6273	787.752	70.3419	1.74419	0.141999	4.03101	0.343251	0	0	1.21318	0.111823	0.581395	0.05786	3.31977	0.271883
42983	i	novel	0.0163661	-0.016384	chr15	.	6495746	6496800	MSTRG.16476.1	1	1055	MSTRG.16476	LOC100791720	1.68152	0.144824	2.36493	0.218762	2.91848	0.251274	2.58104	0.231247	3.90427	0.336208	1.56019	0.139316	3.5545	0.289382	1.63412	0.13915	3.25118	0.308416	4.36777	0.402593	1.40474	0.139797	9.41517	0.771085
43001	i	novel	0.0134678	-0.0004096	chr15	.	6600177	6600609	MSTRG.16490.1	1	433	MSTRG.16490	LOC100793832	4.21016	0.362608	3.45266	0.319379	2.50346	0.215542	2.73841	0.245346	5.68129	0.489234	4.88915	0.436574	4.27021	0.347649	3.94457	0.33589	2.08311	0.197609	3.13626	0.28908	0.818764	0.081482	3.78815	0.310243
43034	u	novel	0.166606	-0.049152	chr15	.	6786660	6786874	MSTRG.16505.1	1	215	MSTRG.16505	.	0	0	0	0	0	0	0	0	0	0	0	0	0	0	0	0	0.586047	0.055594	0	0	0	0	0	0
43041	x	novel	0.0310281	-0.0278528	chr15	-	6805385	6805943	MSTRG.16509.1	1	559	MSTRG.16509	LOC100790126	8.64937	0.744944	14.7567	1.36503	16.0519	1.38203	7.9517	0.712427	6.01431	0.517911	6.59571	0.58896	32.5617	2.65094	9.16637	0.78054	11.1932	1.06182	4.55814	0.420139	9.34168	0.92967	12.0948	0.990543
43097	i	novel	0.0888717	-0.0462848	chr15	.	7051836	7052081	MSTRG.16531.1	1	246	MSTRG.16531	LOC100798571	4.0813	0.35151	3.84146	0.355344	5.48374	0.472137	2.5	0.223986	4.7439	0.408512	8.82927	0.788405	2.71951	0.221403	5.64228	0.480454	3.29675	0.312739	6.76016	0.623107	8.93902	0.889598	2.0935	0.171454
43110	u	novel	0.0270119	-0.116326	chr15	.	7086742	7086969	MSTRG.16538.1	1	228	MSTRG.16538	.	3.61403	0.311266	8.51754	0.787893	0.307018	0.026434	4.80702	0.430681	4.41667	0.380333	2.10088	0.187597	0.258772	0.021067	1.69737	0.144535	2.8114	0.266697	9.4693	0.872818	9.3114	0.926657	4.95614	0.405899
43111	u	novel	0.0180295	-0.0589824	chr15	.	7087286	7087558	MSTRG.16539.1	1	273	MSTRG.16539	.	1.19048	0.102532	5.14286	0.475727	2.57876	0.222025	10.0659	0.90185	10.8901	0.937781	17.2161	1.5373	2.1978	0.178929	4.76923	0.406112	3.5348	0.335321	15.8425	1.46026	3.8315	0.381305	15.6337	1.28037
4420	j	novel	0.148799	-0.06144	chr1	-	51349137	51349880	MSTRG.1654.6	2	555	MSTRG.1654	LOC100780355	0.654978	0.056411	1.29467	0.11976	0.638099	0.054939	0.885846	0.079367	1.62932	0.140305	0.861319	0.076911	0.68979	0.056158	0.011288	0.000961	0.704832	0.066862	1.39705	0.128771	0.603356	0.060045	0.914412	0.074889
43153	u	novel	0.0130291	-0.0077824	chr15	+	7191159	7192195	MSTRG.16547.1	2	917	MSTRG.16547	.	10.5354	0.907386	7.81788	0.723173	6.68938	0.57594	8.37405	0.750267	10.1341	0.872682	6.6205	0.591174	14.5311	1.18301	14.3991	1.22612	10.3184	0.978835	13.8048	1.27244	7.75027	0.771295	7	0.573287
43154	u	novel	0.0200198	-0.12288	chr15	.	7193687	7194246	MSTRG.16548.1	1	560	MSTRG.16548	.	13.0071	1.12027	6.03036	0.557822	2.43929	0.210017	1.71964	0.15407	3.5	0.301396	6.44643	0.575631	12.6732	1.03176	7.61964	0.648832	4.2125	0.399609	6.5625	0.604888	7.12321	0.708891	3.56071	0.291616
43155	u	novel	0.00435592	-0.0004096	chr15	.	7194956	7195233	MSTRG.16549.1	1	278	MSTRG.16549	.	1.23022	0.105955	0.830935	0.076863	2.34892	0.202236	3.7518	0.33614	4.10432	0.353436	4.17626	0.372917	10.3237	0.840484	10.0396	0.854895	3.95324	0.375015	2.01439	0.185673	1.86331	0.185434	3.10072	0.253943
43168	i	novel	0.150852	-0.126976	chr15	.	7226348	7226651	MSTRG.16552.1	1	304	MSTRG.16552	LOC100803886	0.986842	0.084994	0.838816	0.077592	1.23684	0.106489	0.577092	0.051704	2.55263	0.219815	1.01645	0.090763	6.17105	0.502402	0.453947	0.038655	0	0	0	0	0.881579	0.087733	1.59211	0.130391
43169	i	novel	0.0121963	-0.0004096	chr15	.	7227872	7228084	MSTRG.16553.1	1	213	MSTRG.16553	LOC100803886	2.64789	0.228054	3.16901	0.293141	10.0878	0.868536	0.306015	0.027417	0.547228	0.047124	10.2856	0.91845	1.43134	0.116529	5.61502	0.478134	0	0	0	0	1.38028	0.137364	1.33803	0.109582
43165	u	novel	0.0205142	-0.176128	chr15	-	7217278	7223943	MSTRG.16555.1	2	1234	MSTRG.16555	.	5.0219	0.432521	7.39449	0.684008	10.855	0.934587	4.78444	0.428659	4.13646	0.356203	5.57486	0.497804	4.30349	0.350359	7.45072	0.634448	7.74884	0.735076	7.96352	0.734025	10.1097	1.0061	6.44185	0.527575
43166	u	novel	0.018105	-0.176128	chr15	-	7217321	7223861	MSTRG.16555.2	2	1109	MSTRG.16555	.	19.1995	1.6536	6.01616	0.556509	7.8178	0.673094	4.50641	0.403749	6.19069	0.533099	5.13599	0.458616	21.5217	1.75214	9.42951	0.802946	9.11912	0.865065	11.4551	1.05586	10.6705	1.06191	26.4846	2.16904
43179	u	novel	0.0228007	-0.0004096	chr15	.	7265629	7265883	MSTRG.16559.1	1	255	MSTRG.16559	.	2.97255	0.256017	3.36471	0.311243	3.76863	0.32447	0	0	0	0	1.6	0.142871	2.3098	0.188048	6.07843	0.517594	0.243137	0.023065	0	0	2.32941	0.23182	0	0
43193	j	novel	0.0205341	-0.057344	chr15	+	7349840	7350409	MSTRG.16567.2	2	386	MSTRG.16567	LOC100806551	1.72189	0.148301	1.0652	0.098534	1.89975	0.163564	0.296439	0.026559	0	0	0	0	0.173358	0.014114	1.36587	0.116308	2.55761	0.242622	0.499592	0.046049	0	0	0.393926	0.032262
43203	u	novel	0.00555141	-0.0004096	chr15	.	7415977	7416183	MSTRG.16572.1	1	207	MSTRG.16572	.	0	0	0	0	0	0	0	0	0	0	0	0	0	0	0	0	0	0	0	0	0	0	1.38164	0.113154
43205	u	novel	0.00645385	-0.083968	chr15	.	7429283	7429699	MSTRG.16574.1	1	417	MSTRG.16574	.	0.568345	0.04895	2.45564	0.227152	1.10791	0.095389	1.44125	0.129128	1.02638	0.088385	2.22062	0.198289	0	0	0.709832	0.060444	1.51559	0.143773	5.26379	0.485182	3.43166	0.341513	0	0
43214	u	novel	0.0781582	-0.049152	chr15	-	7467236	7470266	MSTRG.16579.1	2	2409	MSTRG.16579	.	14.89	1.28243	16.8929	1.56263	12.5841	1.08346	12.1951	1.09261	9.89622	0.852194	12.1685	1.08658	17.1092	1.39291	19.5521	1.66491	15.829	1.50158	12.0926	1.11461	12.413	1.23533	24.511	2.00741
43219	j	novel	0.01062	-0.057344	chr15	+	7487397	7487836	MSTRG.16582.2	2	346	MSTRG.16582	LOC100808673	1.90115	0.16374	4.33174	0.400697	3.5425	0.305001	1.51781	0.135987	6.45507	0.555866	4.94327	0.441406	2.57604	0.209723	2.57045	0.21888	1.29001	0.122374	5.63038	0.518972	1.37673	0.13701	0.993702	0.081382
43218	i	novel	0.00756827	-0.0905216	chr15	.	7484885	7485339	MSTRG.16583.1	1	455	MSTRG.16583	LOC100808673	2.42637	0.208976	3.40879	0.315321	3.1972	0.275271	2.45357	0.219826	3.11458	0.268206	3.31868	0.29634	3.92967	0.319925	3.21766	0.273992	2.74382	0.260287	6.85972	0.632284	2.33354	0.232231	5.09746	0.417473
43227	j	novel	0.00899267	-0.0004096	chr15	+	7499311	7501474	MSTRG.16584.2	2	562	MSTRG.16584	LOC102663638	4.10843	0.353846	5.14649	0.476063	3.73273	0.32138	9.59905	0.86002	4.80173	0.413492	6.54511	0.584442	3.17556	0.258531	6.75787	0.57545	5.18562	0.491922	6.47763	0.597065	3.85781	0.383924	4.045	0.331278
43255	j	novel	0.0382135	-0.131072	chr15	+	7562943	7563835	MSTRG.16591.3	2	477	MSTRG.16591	LOC100812246	1.06504	0.091729	2.89921	0.268184	4.06783	0.350231	3.72333	0.333589	2.41531	0.20799	3.31047	0.295607	0.865634	0.070474	6.50464	0.553887	1.05528	0.100107	3.04661	0.280817	1.85497	0.184604	23.3922	1.91578
43249	i	novel	0.0106124	-0.0004096	chr15	+	7551929	7552250	MSTRG.16593.1	1	322	MSTRG.16593	LOC100811709	10.0497	0.865549	21.4503	1.9842	20.3758	1.75431	18.0901	1.62077	13.8944	1.19649	11.9907	1.0707	31.8602	2.59383	21.2857	1.81253	8.3913	0.796022	29.118	2.68391	13.646	1.35803	63.5155	5.20181
43258	i	novel	0.00924951	-0.0004096	chr15	.	7574006	7574227	MSTRG.16595.1	1	222	MSTRG.16595	LOC100813864	3.38739	0.291745	3.94595	0.365009	1.1982	0.103162	6.77928	0.607385	11.5315	0.993016	1.88288	0.168131	1.88288	0.153291	6.61261	0.563081	6.9009	0.654638	6.33784	0.58418	6.24324	0.621318	7.59009	0.621615
43267	j	novel	0.0551395	-0.024576	chr15	-	7604560	7605358	MSTRG.16598.5	2	667	MSTRG.16598	LOC100814401	4.76561	0.410447	1.40421	0.129893	9.60683	0.827125	0.206418	0.018494	0.621402	0.053511	3.70477	0.330815	2.807	0.228525	6.64771	0.566069	4.72556	0.44828	4.48328	0.413239	1.32585	0.131947	2.66242	0.218047
453	j	novel	0.152308	-0.04096	chr1	+	1510430	1511231	MSTRG.166.1	2	696	MSTRG.166	LOC100808005	8.90184	0.766689	14.3833	1.33049	14.2109	1.22353	18.0206	1.61454	3.92731	0.338193	16.342	1.45925	15.4736	1.25975	10.1101	0.8609	8.86366	0.840831	15.1687	1.39815	10.3493	1.02995	1.33962	0.109713
43316	i	novel	0.100398	-0.0413696	chr15	.	7775973	7777084	MSTRG.16617.1	1	1112	MSTRG.16617	LOC100820606	6.51791	0.561368	10.1645	0.940236	7.43699	0.640307	4.51335	0.40437	2.40992	0.207526	7.69603	0.687213	9.2175	0.750422	11.9205	1.01506	9.70491	0.920634	7.02364	0.647393	11.881	1.18238	6.96345	0.570294
43317	i	novel	0.0118562	-0.028672	chr15	.	7777936	7778257	MSTRG.16618.1	1	322	MSTRG.16618	LOC100820606	12.2113	1.05173	10.9878	1.0164	11.7702	1.01338	6.73882	0.60376	14.5489	1.25285	5.75466	0.513859	6.77019	0.55118	18.1989	1.54969	14.5366	1.37898	12.6823	1.16897	17.8963	1.78102	14.2821	1.16967
43346	u	novel	0.0105497	-0.032768	chr15	+	7886026	7887231	MSTRG.16630.1	1	1206	MSTRG.16630	.	0	0	0	0	0	0	0	0	0	0	0	0	0	0	0	0	0	0	0	0	0	0	0	0
43372	i	novel	0.00478445	-0.0004096	chr15	.	7960203	7960477	MSTRG.16638.1	1	275	MSTRG.16638	LOC100500244	32.3728	2.78817	35.5654	3.28988	27.2025	2.34207	20.2122	1.8109	23.2227	1.99978	15.2833	1.36471	14.1492	1.15193	30.1571	2.56796	19.4131	1.84158	17.3572	1.59988	33.1325	3.29729	23.5981	1.93264
43373	i	novel	0.0272095	-0.0004096	chr15	.	7960966	7961278	MSTRG.16639.1	1	313	MSTRG.16639	LOC100500244	11.9679	1.03076	5.22787	0.48359	8.62298	0.742417	3.49521	0.313151	12.2618	1.0559	0.344515	0.030763	0.200116	0.016292	10.2957	0.876703	12.7009	1.20484	5.75399	0.530365	10.4787	1.04282	16.3179	1.33641
43421	u	novel	0.00761463	-0.0004096	chr15	.	8164604	8164972	MSTRG.16660.1	1	369	MSTRG.16660	.	0	0	0	0	0.089431	0.0077	11.9187	1.06785	11.3415	0.976649	16.2304	1.44928	0	0	0	0	0	0	15.252	1.40583	3.03794	0.302331	0	0
43431	u	novel	0.0827949	-0.0004096	chr15	-	8232944	8233168	MSTRG.16666.1	1	225	MSTRG.16666	.	0.653333	0.05627	3.71838	0.343959	1.89946	0.163539	1.10667	0.099151	0	0	0	0	3.16889	0.257988	0.382222	0.032547	4.93333	0.46799	3.41778	0.315028	1.60889	0.160114	9.39111	0.769115
43480	j	novel	0.0209652	-0.0253952	chr15	+	8424428	8428749	MSTRG.16690.1	3	398	MSTRG.16690	LOC100793833	0.259466	0.022347	0	0	1.73786	0.149625	0.546988	0.049007	0	0	0.726533	0.064875	0	0	1.20365	0.102494	0.335297	0.031807	0.623116	0.057435	4.03266	0.401324	1.77903	0.1457
43506	u	novel	0.0400579	-0.016384	chr15	+	8557843	8558263	MSTRG.16700.1	1	421	MSTRG.16700	.	27.3254	2.35345	36.7577	3.40018	40.4941	3.48644	70.4276	6.30991	55.4204	4.77243	82.0855	7.32978	9.60095	0.78164	26.2732	2.23723	29.2874	2.77828	22.2257	2.04861	35.3824	3.52121	2.87173	0.23519
43522	u	novel	0.00384448	-0.090112	chr15	.	8630060	8630372	MSTRG.16709.1	1	313	MSTRG.16709	.	6.05431	0.52144	7.3738	0.682094	4.63898	0.399405	1.36422	0.122226	5.00319	0.430841	3.52077	0.314385	3.02236	0.246059	1.57188	0.13385	1.76997	0.167904	9.60383	0.885218	9.36102	0.931595	1.88818	0.154638
43567	i	novel	0.0210982	-0.0540672	chr15	.	8799482	8800087	MSTRG.16727.1	1	606	MSTRG.16727	LOC100803362	4.37734	0.377007	1.17805	0.108972	3.00003	0.258295	4.85205	0.434716	5.77006	0.496877	4.89864	0.437422	5.66438	0.461153	7.34892	0.625779	9.84658	0.934073	8.08611	0.745325	3.95614	0.393709	5.13119	0.420235
43572	j	novel	0.0544599	-0.0602112	chr15	-	8833411	8834424	MSTRG.16729.2	4	402	MSTRG.16729	LOC100804429	5.25123	0.452272	5.84109	0.540315	11.0911	0.954921	3.30902	0.296469	3.59163	0.309286	11.2371	1.00341	3.81701	0.310754	6.99301	0.595473	9.19309	0.872081	5.94268	0.547758	9.99457	0.994645	0	0
4473	u	novel	0.0458442	-0.086016	chr1	.	51501478	51502278	MSTRG.1673.1	1	801	MSTRG.1673	.	10.7203	0.923311	8.17229	0.755956	6.21348	0.534966	7.85893	0.704115	12.2222	1.05249	7.46442	0.666532	5.03121	0.409605	13.5943	1.15759	6.98502	0.662618	5.95256	0.548668	5.50062	0.547414	3.05743	0.250398
4476	u	novel	0.00390467	-0.0004096	chr1	.	51515455	51515674	MSTRG.1674.1	1	220	MSTRG.1674	.	0	0	1.09091	0.100912	0.409091	0.035222	0	0	0.840909	0.072413	0.568182	0.050736	0	0	0	0	1.16364	0.110386	0.781818	0.072063	0.668182	0.066496	0.809091	0.066263
43634	u	novel	1.27253e-05	-0.0004096	chr15	.	9156968	9157169	MSTRG.16760.1	1	202	MSTRG.16760	.	5.91584	0.509513	4.04455	0.374131	13.8515	1.19258	4.62871	0.414706	9.39604	0.809122	11.8614	1.05916	0	0	1.29208	0.110024	0	0	8.82673	0.81359	1.29208	0.128586	4.06436	0.332863
43641	j	novel	0.00593008	-0.0004096	chr15	+	9191025	9192080	MSTRG.16765.2	2	348	MSTRG.16765	LOC100820262	0	0	0	0	0.405172	0.034884	0	0	1.32749	0.114315	0	0	0.416667	0.033922	0	0	0	0	1.55329	0.143172	0.132184	0.013155	0.736677	0.060333
43642	j	novel	0.29337	-0.024576	chr15	+	9191033	9193198	MSTRG.16765.3	2	936	MSTRG.16765	LOC100820262	2.4152	0.208014	4.38743	0.405848	0.462607	0.039829	2.03289	0.182135	0.85417	0.073555	1.66675	0.148832	0.538287	0.043823	1.37273	0.116891	3.27632	0.310801	4.63099	0.426854	0.423611	0.042157	0.735669	0.06025
43649	i	novel	0.00359836	-0.0004096	chr15	.	9217709	9217946	MSTRG.16769.1	1	238	MSTRG.16769	LOC100812434	3.79832	0.327138	0	0	0.869748	0.074883	3.54622	0.317721	4.13866	0.356393	0.852941	0.076163	2.97059	0.241844	3.40756	0.290163	3.71008	0.351949	3.97479	0.36637	1.38235	0.13757	1.18487	0.097039
43659	u	novel	0.0250786	-0.028672	chr15	.	9238275	9238479	MSTRG.16770.1	1	205	MSTRG.16770	.	0	0	0	0	0	0	0	0	0	0	0	0	0	0	0	0	0	0	0	0	0	0	0	0
43660	u	novel	0.00529015	-0.22528	chr15	.	9249761	9250243	MSTRG.16771.1	1	483	MSTRG.16771	.	11.0704	0.953459	9.84886	0.911043	6.98137	0.601079	3.0911	0.276945	0.732919	0.063114	3.28157	0.293026	9.71843	0.791204	12.3913	1.05515	7.08696	0.672288	1.76605	0.162783	7.32091	0.728566	18.8799	1.54623
43656	i	novel	1.53166e-05	-0.0004096	chr15	.	9224655	9224857	MSTRG.16773.1	1	203	MSTRG.16773	LOC100775352	2.60591	0.224439	2.62069	0.24242	2.36946	0.204005	3.4532	0.309387	1.61084	0.138714	3.15271	0.28152	3.12808	0.254666	7.21675	0.614525	4.07882	0.386928	2.33005	0.214769	2.39901	0.238746	0	0
43657	i	novel	1.14515e-05	-0.0004096	chr15	.	9225750	9225961	MSTRG.16774.1	1	212	MSTRG.16774	LOC100775352	0.376572	0.032433	0	0	0.083091	0.007154	0.181604	0.016271	1.69439	0.145909	0.194103	0.017332	0.433962	0.03533	0	0	2.57076	0.243869	2.04245	0.18826	4.64623	0.462385	0.550171	0.045058
43665	u	novel	0.00970924	-0.012288	chr15	.	9276854	9278076	MSTRG.16779.1	1	1223	MSTRG.16779	.	30.7768	2.65071	22.928	2.1209	16.0703	1.38362	8.51758	0.763127	8.31971	0.716436	6.66885	0.595491	19.4154	1.58066	8.54702	0.7278	19.776	1.876	4.6067	0.424616	12.7228	1.26615	0.175797	0.014397
43666	u	novel	0.0203575	-0.04096	chr15	+	9283935	9286213	MSTRG.16780.1	2	1649	MSTRG.16780	.	14.1765	1.22098	5.66826	0.524328	6.34197	0.546028	0.798724	0.071561	0	0	0	0	6.91143	0.562679	8.0799	0.688024	7.99045	0.757996	1.42089	0.130968	2.52639	0.251422	0.181928	0.0149
43671	u	novel	0.014981	-0.073728	chr15	.	9291914	9292519	MSTRG.16781.1	1	606	MSTRG.16781	.	12.7294	1.09634	11.3614	1.05096	10.1139	0.870779	5.05776	0.453146	2.4835	0.213862	3.29208	0.293965	13.038	1.06146	11.8399	1.0082	5.30858	0.503587	2.47525	0.228152	13.5924	1.3527	2.19142	0.179473
43691	i	novel	0.0151188	-0.0004096	chr15	.	9328951	9329189	MSTRG.16789.1	1	239	MSTRG.16789	LOC100815105	0	0	3.46862	0.320856	0	0	0	0	0.117155	0.010089	0	0	0	0	0	0	0.435146	0.041279	0	0	0.995816	0.099102	0	0
4480	i	novel	0.0257284	-0.0004096	chr1	.	51522633	51522915	MSTRG.1679.1	1	283	MSTRG.1679	LOC100784651	19.3866	1.66971	9.39314	0.868888	19.5192	1.68056	22.1223	1.98203	24.0114	2.06769	27.4257	2.44896	21.6819	1.76519	24.5612	2.09145	12.3612	1.17262	13.3863	1.23386	16.7998	1.67189	0.201413	0.016495
43693	u	novel	0.175413	-0.0393216	chr15	.	9350459	9350697	MSTRG.16790.1	1	239	MSTRG.16790	.	9.49791	0.818026	7.26778	0.672287	9.61506	0.827834	17.4393	1.56246	19.6611	1.69308	5.11297	0.45656	1.87866	0.152947	1.24686	0.106173	4.28034	0.406044	12.523	1.15429	15.0209	1.49486	0.627615	0.051401
43696	u	novel	0.0132623	-0.0004096	chr15	.	9400087	9400778	MSTRG.16792.1	1	692	MSTRG.16792	.	107.4	9.25006	286.551	26.5066	525.691	45.2607	493.935	44.2538	358.806	30.8979	309.104	27.6013	182.246	14.8371	265.24	22.5859	188.816	17.9117	250.707	23.1085	210.569	20.9555	278.133	22.7786
43697	u	novel	0.0109853	-0.024576	chr15	-	9404191	9405100	MSTRG.16793.1	1	910	MSTRG.16793	.	1.08462	0.093415	4.16923	0.385664	4.13956	0.356406	16.4538	1.47417	9.61394	0.827886	7.00457	0.62547	0.985714	0.08025	0.947644	0.080694	0.510989	0.048474	8.94066	0.824091	5.22967	0.520449	5.80659	0.475549
43701	x	novel	0.0415716	-0.0196608	chr15	+	9426167	9443178	MSTRG.16798.1	3	517	MSTRG.16798	LOC100812425	3326.77	286.525	1241.32	114.825	15.8451	1.36422	4.24463	0.380295	1.55797	0.134161	2.21466	0.197757	355.236	28.9208	24.5485	2.09036	699.241	66.3319	0.822652	0.075827	49.3128	4.90754	0	0
43702	x	novel	0.0156097	-0.22528	chr15	+	9426170	9442914	MSTRG.16798.2	2	250	MSTRG.16798	LOC100812425	1992.62	171.619	1262.75	116.807	40.5457	3.49089	20.6263	1.848	1.93073	0.166261	21.3249	1.90419	3.24825	0.264449	43.4156	3.69695	9.61262	0.91188	1.69608	0.156334	0.51439	0.051191	10.0605	0.823934
43704	x	novel	0.0291927	-0.0233472	chr15	+	9433993	9443178	MSTRG.16798.3	2	549	MSTRG.16798	HPS	1347.39	116.046	661.418	61.1827	9.01283	0.775983	0.250249	0.022421	0	0	0.002586	0.000231	336.108	27.3635	23.9558	2.0399	710.837	67.4319	0.045537	0.004197	83.9255	8.35214	0	0
43720	u	novel	0.0180099	-0.0577536	chr15	.	9542424	9542855	MSTRG.16803.1	1	432	MSTRG.16803	.	8.88889	0.765573	3.78009	0.349667	4.53704	0.390628	6.81018	0.610154	2.7963	0.240798	2.92593	0.261269	4.09259	0.333189	6.22222	0.529838	5.55556	0.527015	3.20602	0.29551	1.13889	0.11334	14.2755	1.16913
43732	i	novel	0.00486914	-0.0004096	chr15	-	9587728	9587928	MSTRG.16808.2	1	201	MSTRG.16808	LOC100819374	15.01	1.29276	3.9403	0.364487	8.08458	0.696063	18.1045	1.62206	13.4428	1.1576	14.8408	1.3252	5.01492	0.408279	13.4776	1.14765	12.9303	1.22661	10.0348	0.924944	19.1294	1.90372	3.8806	0.317814
43730	i	novel	0.0348997	-0.016384	chr15	.	9586458	9586775	MSTRG.16809.1	1	318	MSTRG.16809	LOC100819374	0.784435	0.067561	12.6961	1.17442	10.7135	0.922409	9.67155	0.866515	11.1793	0.962684	13.8032	1.23255	12.0785	0.983345	10.0776	0.858135	9.0263	0.85626	0.340873	0.031419	8.42021	0.837967	4.47918	0.366837
43731	i	novel	0.00952786	-0.0004096	chr15	.	9587155	9587379	MSTRG.16810.1	1	225	MSTRG.16810	LOC100819374	0.209868	0.018075	0.332063	0.030717	3.88223	0.334251	0.706667	0.063313	2.02705	0.174556	4.64418	0.4147	0.113315	0.009225	3.35717	0.285872	0.035556	0.003373	0.257143	0.023702	0.536667	0.053408	3.28175	0.268769
43755	i	novel	0.0157693	-0.0004096	chr15	.	9628029	9629245	MSTRG.16813.1	1	1217	MSTRG.16813	LOC100819906	0.890715	0.076715	2.88661	0.267018	0.397699	0.034241	1.02629	0.09195	1.55382	0.133804	3.05752	0.27302	6.32539	0.514968	7.96138	0.677932	3.80444	0.360899	4.20296	0.387401	2.65818	0.264538	0	0
43797	j	novel	0.0748005	-0.036864	chr15	-	9803179	9805699	MSTRG.16824.1	4	736	MSTRG.16824	LOC100305626	13.3961	1.15377	18.5751	1.71824	24.74	2.13006	27.0274	2.4215	19.8377	1.70829	15.023	1.34147	21.8797	1.78128	29.2414	2.48998	27.793	2.63652	12.6581	1.16674	28.6614	2.85234	30.8779	2.52885
[truncated: 9,614 more rows]

## Sheet: Table S4
Table S4-1. Differentially expressed lncRNAs in JN_40dVSJN_30d
t_id	class_code	chr	strand	start	end	t_name	num_exons	length	gene_id	gene_name	FPKM.MT_7	FPKM.MT_8	FPKM.MT_9	FPKM.JN_7	FPKM.JN_8	FPKM.JN_9	fc	log2(fc)	pval	qval	regulation	significant
[truncated: 567 more rows]

## Sheet: Table S5
Table S5. The interaction of lncRNA-miRNA-mRNA
[truncated: 272 more rows]

## Sheet: Table S6
Table S6. Genes/pathways/transcription factors associated with fatty acid synthesis of target genes
[truncated: 226 more rows]

[truncated: 1 more sheets: Table S7]
